# Supplementary material for: Transplantation of discarded livers following viability testing with normothermic machine perfusion
Source: Nat Commun. 2020 Jun 16;11:2939. doi: 10.1038/s41467-020-16251-3 (PMC7298000; doi:10.1038/s41467-020-16251-3)
Supplement: Supplementary file 4 — Source Data [file 41467_2020_16251_MOESM4_ESM.xlsx]

## Sheet: Table 1
LiverNumber (Tables S1&S2)	Transplant number (Table S3)	dLiverReg	DonorType	DonorType_txt	dRetrieval	AgeInYears	AgeInMonths	Sex	Sex_txt	BloodGroupABO	BloodGroupABO_txt	BloodGroupRH	RetrievalRegion	RetrievalRegion_txt	RetrievalTeam	LiverWeight	Steatosis	Steatosis_txt	PoorPerf	PoorPerf_txt	ElevatedTrans	ElevatedTrans_txt	ProWarmIscTime	ProWarmIscTime_txt	MacroAppear	MacroAppear_txt	ColdIscTime	ColdIscTime_txt	Biopsy	Biopsy_txt	Other	Other_txt	Surgeon1	Surgeon2
1		2017-01-05	2	DCD	2017-01-04	60	9	1	Male	4	O	1	2	Regional	3	1.598	0	No	0	No	0	No	0	No	0	No	550	No	0	No	1	Yes	3	5
2	1	2017-01-24	1	DBD	2017-01-23	43	0	1	Male	4	O	1	3	National	3	2.353	0	No	0	No	0	No	0	No	0	No	440	No	0	No	1	Yes	2	5
3	2	2017-01-26	1	DBD	2017-01-26	78	8	1	Male	2	A	1	3	National	2	1.172	0	No	0	No	0	No	0	No	1	Yes	360	No	0	No	1	Yes	1	5
4	3	2017-03-10	1	DBD	2017-03-09	44	6	2	Female	2	A	1	3	National	10	1.184	0	No	0	No	0	No	0	No	0	No	790	Yes	0	No	0	No	7	6
5	4	2017-04-25	1	DBD	2017-04-25	84	0	2	Female	4	O	1	3	National	2	1.227	0	No	0	No	0	No	0	No	0	No	625	No	0	No	1	Yes	5	3
6	5	2017-04-26	1	DBD	2017-04-25	58	0	2	Female	4	O	1	3	National	4	1.263	1	Yes	0	No	0	No	0	No	0	No	890	Yes	0	No	0	No	1	5
7	6	2017-05-19	1	DBD	2017-05-19	63	0	2	Female	2	A	1	3	National	10	1.812	0	No	0	No	1	Yes	0	No	0	No	390	No	0	No	0	No	1	7
8	7	2017-05-21	2	DCD	2017-05-20	65	0	1	Male	3	B	1	3	National	5	2	1	Yes	0	No	0	No	0	No	0	No	573	Yes	0	No	1	Yes	1	5
9		2017-06-08	2	DCD	2017-06-08	46	6	1	Male	4	O	1	3	National	4	1.522	0	No	0	No	1	Yes	0	No	0	No	360	No	0	No	1	Yes	2	5
10		2017-06-13	2	DCD	2017-06-13	57	3	2	Female	2	A	1	3	National	5	2.01	1	Yes	0	No	0	No	0	No	0	No	436	No	0	No	1	Yes	1	5
11	8	2017-06-17	1	DBD	2017-06-17	45	3	1	Male	4	O	1	3	National	2	1.8	1	Yes	0	No	1	Yes	0	No	0	No	324	No	0	No	0	No	1	4
12		2017-06-18	2	DCD	2017-06-18	57	11	1	Male	2	A	1	3	National	2	1.856	1	Yes	0	No	0	No	0	No	0	No	599	Yes	0	No	0	No	1	6
13	9	2017-06-23	2	DCD	2017-06-23	45	6	2	Female	4	O	1	3	National	2	1.967	0	No	1	Yes	0	No	0	No	1	Yes	389	No	0	No	0	No	1	4
14	10	2017-06-25	2	DCD	2017-06-25	54	6	2	Female	4	O	1	3	National	4	1.695	0	No	0	No	0	No	1	Yes	0	No	429	No	0	No	0	No	1	4
15	11	2017-07-08	2	DCD	2017-07-07	60	0	2	Female	3	B	1	3	National	1	1.949	1	Yes	0	No	0	No	0	No	0	No	332	No	0	No	1	Yes	1	4
16	12	2017-08-09	1	DBD	2017-08-09	50	11	1	Male	4	O	1	3	National	9	1.244	1	Yes	0	No	0	No	0	No	0	No	715	No	1	Yes	0	No	3	4
17	13	2017-08-22	1	DBD	2017-08-21	43	7	1	Male	4	O	1	3	National	10	1.66	0	No	1	Yes	0	No	0	No	1	Yes	720	No	0	No	0	No	4	6
18	14	2017-09-16	2	DCD	2017-09-15	37	4	1	Male	4	O	1	3	National	1	1.56	0	No	0	No	0	No	1	Yes	0	No	464	No	0	No	0	No	1	4
19	15	2017-09-22	2	DCD	2017-09-21	36	4	2	Female	4	O	1	3	National	2	1.833	0	No	0	No	0	No	1	Yes	0	No	420	No	0	No	1	Yes	1	6
20	16	2017-10-18	2	DCD	2017-10-18	69	10	1	Male	1	AB	1	3	National	9	1.35	0	No	1	Yes	0	No	0	No	0	No	354	No	0	No	0	No	1	5
21	17	2017-10-26	2	DCD	2017-10-26	70	1	2	Female	4	O	1	3	National	3	1.938	1	Yes	0	No	0	No	0	No	1	Yes	412	No	0	No	1	Yes	1	4
22		2017-11-01	1	DBD	2017-10-31	62	0	2	Female	4	O	1	3	National	2	2.009	0	No	0	No	1	Yes	0	No	0	No	516	No	0	No	0	No	3	4
23	18	2017-11-04	2	DCD	2017-11-04	52	0	1	Male	1	AB	1	3	National	2	1.276	1	Yes	1	Yes	0	No	0	No	0	No	600	No	0	No	0	No	7	4
24		2017-11-16	1	DBD	2017-11-15	52	4	2	Female	4	O	2	3	National	6	2.372	1	Yes	0	No	0	No	0	No	0	No	720	No	1	Yes	1	Yes	3	5
25		2017-12-17	1	DBD	2017-12-16	70	3	1	Male	4	O	2	3	National	9	1.75	1	Yes	1	Yes	0	No	0	No	0	No	804	Yes	1	Yes	0	No	3	5
26		2017-12-18	1	DBD	2017-12-18	30	8	1	Male	4	O	1	3	National	6	2.443	0	No	1	Yes	1	Yes	0	No	0	No	360	No	0	No	0	No	3	6
27		2018-01-04	1	DBD	2018-01-03	54	1	1	Male	4	O	1	3	National	2	2.604	1	Yes	1	Yes	0	No	0	No	0	No	715	No	0	No	0	No	1	6
28	19	2018-01-12	2	DCD	2018-01-11	69	1	2	Female	2	A	1	3	National	6	1.372	0	No	0	No	0	No	0	No	0	No	334	No	0	No	1	Yes	7	6
29	20	2018-01-25	1	DBD	2018-01-25	46	3	1	Male	3	B	1	3	National	2	1.968	1	Yes	0	No	0	No	0	No	0	No	375	No	1	Yes	0	No	1	5
30	21	2018-01-28	1	DBD	2018-01-28	60	2	1	Male	4	O	1	3	National	10	1.718	1	Yes	0	No	0	No	0	No	0	No	466	No	0	No	1	Yes	1	5
31	22	2018-02-02	1	DBD	2018-02-01	60	4	1	Male	4	O	1	3	National	4	1.571	1	Yes	0	No	0	No	0	No	0	No	453	No	0	No	1	Yes	2	5

## Sheet: Table 2
LiverNumber (Tables S1&S2)	Transplant number (Table S3)	DonorType_txt	AgeInYears	Sex_txt	RetrievalRegion_txt	RetrievalTeam	LiverWeight	Steatosis_txt	PoorPerf_txt	ElevatedTrans_txt	ProWarmIscTime_txt	MacroAppear_txt	ColdIscTime	ColdIscTime_txt	Biopsy_txt	Other_txt
1		DCD	60	Male	Regional	3	1.598	No	No	No	No	No	550	No	No	Yes
2	1	DBD	43	Male	National	3	2.353	No	No	No	No	No	440	No	No	Yes
3	2	DBD	78	Male	National	2	1.172	No	No	No	No	Yes	360	No	No	Yes
4	3	DBD	44	Female	National	10	1.184	No	No	No	No	No	790	Yes	No	No
5	4	DBD	84	Female	National	2	1.227	No	No	No	No	No	625	No	No	Yes
6	5	DBD	58	Female	National	4	1.263	Yes	No	No	No	No	890	Yes	No	No
7	6	DBD	63	Female	National	10	1.812	No	No	Yes	No	No	390	No	No	No
8	7	DCD	65	Male	National	5	2	Yes	No	No	No	No	573	Yes	No	Yes
9		DCD	46	Male	National	4	1.522	No	No	Yes	No	No	360	No	No	Yes
10		DCD	57	Female	National	5	2.01	Yes	No	No	No	No	436	No	No	Yes
11	8	DBD	45	Male	National	2	1.8	Yes	No	Yes	No	No	324	No	No	No
12		DCD	57	Male	National	2	1.856	Yes	No	No	No	No	599	Yes	No	No
13	9	DCD	45	Female	National	2	1.967	No	Yes	No	No	Yes	389	No	No	No
14	10	DCD	54	Female	National	4	1.695	No	No	No	Yes	No	429	No	No	No
15	11	DCD	60	Female	National	1	1.949	Yes	No	No	No	No	332	No	No	Yes
16	12	DBD	50	Male	National	9	1.244	Yes	No	No	No	No	715	No	Yes	No
17	13	DBD	43	Male	National	10	1.66	No	Yes	No	No	Yes	720	No	No	No
18	14	DCD	37	Male	National	1	1.56	No	No	No	Yes	No	464	No	No	No
19	15	DCD	36	Female	National	2	1.833	No	No	No	Yes	No	420	No	No	Yes
20	16	DCD	69	Male	National	9	1.35	No	Yes	No	No	No	354	No	No	No
21	17	DCD	70	Female	National	3	1.938	Yes	No	No	No	Yes	412	No	No	Yes
22		DBD	62	Female	National	2	2.009	No	No	Yes	No	No	516	No	No	No
23	18	DCD	52	Male	National	2	1.276	Yes	Yes	No	No	No	600	No	No	No
24		DBD	52	Female	National	6	2.372	Yes	No	No	No	No	720	No	Yes	Yes
25		DBD	70	Male	National	9	1.75	Yes	Yes	No	No	No	804	Yes	Yes	No
26		DBD	30	Male	National	6	2.443	No	Yes	Yes	No	No	360	No	No	No
27		DBD	54	Male	National	2	2.604	Yes	Yes	No	No	No	715	No	No	No
28	19	DCD	69	Female	National	6	1.372	No	No	No	No	No	334	No	No	Yes
29	20	DBD	46	Male	National	2	1.968	Yes	No	No	No	No	375	No	Yes	No
30	21	DBD	60	Male	National	10	1.718	Yes	No	No	No	No	466	No	No	Yes
31	22	DBD	60	Male	National	4	1.571	Yes	No	No	No	No	453	No	No	Yes

## Sheet: Table 3
Transplant Number	Donor type	Total preservation time (hours:minutes)	Post-reperfusion syndrome	Early allograft dysfunction	Peak ALT /AST	Renal replacement therapy (days)	Clavien-Dindo complication grade	ITU stay	In hospital stay	Anastomotic / Non-anastomotic biliary strictures	Graft survival up to the last follow up (days)	Patient survival up to the last follow up (days)	Re-Tx
1	DBD	18:55:00	No	Yes	1176/3165	No	2	2	8	No/No	784	784	No
2	DBD	17:05:00	No	No	507/322	No	2	4	8	No/No	647	647	No
3	DBD	21:07:00	No	No	230/247	No	2	2	7	Yes/No	641	641	No
4	DBD	20:05:00	No	Yes	688/641	No	4	4	30	No/Yes*	225	708	Yes
5	DBD	23:50:00	No	No	614/1038	No	1	2	11	No/No	656	656	No
6	DBD	1900-01-01 00:13:00	No	No	289/215	No	2	6	8	No/No	472	472	No
7	DCD	17:03:00	Yes	Yes	921/2510	No	3	3	7	Yes/No	634	634	No
8	DBD	17:09:00	No	No	824/1095	No	2	4	10	No/No	456	456	No
9	DCD	1900-01-01 01:32:00	Yes	Yes	306/216	No	2	6	17	No/No	620	620	No
10	DCD	17:29:00	Yes	Yes	2339/3612	Yes (3)	4	3	19	No/Yes	375	650	Yes
11	DCD	18:17:00	Yes	No	529/716	No	2	2	10	No/No	611	611	No
12	DBD	21:48:00	No	Yes	477/1543	No	2	4	13	No/No	558	558	No
13	DBD	17:27:00	No	No	166/240	No	2	4	10	No/Yes^	517	517	No
14	DCD	14:38:00	Yes	No	594/331	No	2	3	11	No/Yes^	513	513	No
15	DCD	16:17:00	No	No	392/495	No	2	3	9	No/No	561	561	No
16	DCD	11:21:00	Yes	No	57/166	Yes (37)	4	38	47	No/Yes	120	509	Yes
17	DCD	13:59:00	Yes	No	394/677	No	2	3	10	No/Yes^	525	525	No
18	DCD	1900-01-01	Yes	No	255/423	Yes (29)	4	18	32	No/Yes^	442	442	No
19	DCD	14:34:00	No	No	338/327	No	3	3	17	No/Yes	417	417	Yes
20	DBD	15:03:00	Yes	Yes	2074/2836	No	2	3	14	No/No	390	390	No
21	DBD	23:46:00	Yes	No	273/626	Yes (3)	4	7	10	No/No	403	403	No
22	DBD	18:53:00	No	No	827/1385	No	2	4	6	No/No	423	423	No

## Sheet: Figure 4
LiverRNO	dLiverReg	Site	Site_txt	LRS_InvestigatorID	Investigator	dPerfusion	BGS_PER_ID	Time	PerfTimeHr	PerfTimeMin	SampleType	SampleType_txt	GluHigh	GluHigh_txt	GluNK	GluNK_txt	Lactate	LactateHigh	LactateHigh_txt	LactateNK	LactateNK_txt
1	2017-01-05	552	The Queen Elizabeth Hospital	12017	Mr Hynek Mergental	2017-01-05	1	03:14:00	0	0	1	Arterial					6
1	2017-01-05	552	The Queen Elizabeth Hospital	12017	Mr Hynek Mergental	2017-01-05	1	03:17:00	0	0	2	Venous					5.6
1	2017-01-05	552	The Queen Elizabeth Hospital	12017	Mr Hynek Mergental	2017-01-05	1	05:38:00	0	30	1	Arterial					6.2
1	2017-01-05	552	The Queen Elizabeth Hospital	12017	Mr Hynek Mergental	2017-01-05	1	05:42:00	0	30	2	Venous					5.4
1	2017-01-05	552	The Queen Elizabeth Hospital	12017	Mr Hynek Mergental	2017-01-05	1	06:17:00	1	0	1	Arterial			1	Yes				1	Yes
1	2017-01-05	552	The Queen Elizabeth Hospital	12017	Mr Hynek Mergental	2017-01-05	1	06:21:00	1	0	2	Venous					4.5
1	2017-01-05	552	The Queen Elizabeth Hospital	12017	Mr Hynek Mergental	2017-01-05	1	06:59:00	1	30	1	Arterial					4
1	2017-01-05	552	The Queen Elizabeth Hospital	12017	Mr Hynek Mergental	2017-01-05	1	07:01:00	1	30	2	Venous					3.7
1	2017-01-05	552	The Queen Elizabeth Hospital	12017	Mr Hynek Mergental	2017-01-05	1	07:09:00	2	0	1	Arterial					2.3
1	2017-01-05	552	The Queen Elizabeth Hospital	12017	Mr Hynek Mergental	2017-01-05	1	07:11:00	2	0	2	Venous					2.3
1	2017-01-05	552	The Queen Elizabeth Hospital	12017	Mr Hynek Mergental	2017-01-05	1	07:41:00	2	30	1	Arterial					1.6
1	2017-01-05	552	The Queen Elizabeth Hospital	12017	Mr Hynek Mergental	2017-01-05	1	07:43:00	2	30	2	Venous					1.4
1	2017-01-05	552	The Queen Elizabeth Hospital	12017	Mr Hynek Mergental	2017-01-05	1	08:24:00	3	0	1	Arterial			1	Yes				1	Yes
1	2017-01-05	552	The Queen Elizabeth Hospital	12017	Mr Hynek Mergental	2017-01-05	1	08:27:00	3	0	2	Venous					1
1	2017-01-05	552	The Queen Elizabeth Hospital	12017	Mr Hynek Mergental	2017-01-05	1	08:50:00	3	30	1	Arterial					0.9
1	2017-01-05	552	The Queen Elizabeth Hospital	12017	Mr Hynek Mergental	2017-01-05	1	08:53:00	3	30	2	Venous					0.9
1	2017-01-05	552	The Queen Elizabeth Hospital	12017	Mr Hynek Mergental	2017-01-05	1	09:21:00	4	0	1	Arterial					1
1	2017-01-05	552	The Queen Elizabeth Hospital	12017	Mr Hynek Mergental	2017-01-05	1	09:25:00	4	0	2	Venous					1
1	2017-01-05	552	The Queen Elizabeth Hospital	12017	Mr Hynek Mergental	2017-01-05	1	10:14:00	5	0	1	Arterial					1.2
1	2017-01-05	552	The Queen Elizabeth Hospital	12017	Mr Hynek Mergental	2017-01-05	1	10:17:00	5	0	2	Venous					1.2
1	2017-01-05	552	The Queen Elizabeth Hospital	12017	Mr Hynek Mergental	2017-01-05	1	11:12:00	6	0	1	Arterial					1.2
1	2017-01-05	552	The Queen Elizabeth Hospital	12017	Mr Hynek Mergental	2017-01-05	1	11:15:00	6	0	2	Venous					1.2
2	2017-01-24	552	The Queen Elizabeth Hospital	12017	Mr Hynek Mergental	2017-01-24	2	06:34:00	0	0	1	Arterial					9.8
2	2017-01-24	552	The Queen Elizabeth Hospital	12017	Mr Hynek Mergental	2017-01-24	2	06:36:00	0	0	2	Venous					10.4
2	2017-01-24	552	The Queen Elizabeth Hospital	12017	Mr Hynek Mergental	2017-01-24	2	07:30:00	1	0	1	Arterial					0.8
2	2017-01-24	552	The Queen Elizabeth Hospital	12017	Mr Hynek Mergental	2017-01-24	2	06:55:00	0	30	1	Arterial					3.5
2	2017-01-24	552	The Queen Elizabeth Hospital	12017	Mr Hynek Mergental	2017-01-24	2	06:57:00	0	30	2	Venous					3.1
2	2017-01-24	552	The Queen Elizabeth Hospital	12017	Mr Hynek Mergental	2017-01-24	2	07:34:00	1	0	2	Venous					0.7
2	2017-01-24	552	The Queen Elizabeth Hospital	12017	Mr Hynek Mergental	2017-01-24	2	07:58:00	1	30	1	Arterial					0.4
2	2017-01-24	552	The Queen Elizabeth Hospital	12017	Mr Hynek Mergental	2017-01-24	2	07:54:00	1	30	2	Venous					0.5
2	2017-01-24	552	The Queen Elizabeth Hospital	12017	Mr Hynek Mergental	2017-01-24	2	08:32:00	2	0	1	Arterial					0.3
2	2017-01-24	552	The Queen Elizabeth Hospital	12017	Mr Hynek Mergental	2017-01-24	2	08:35:00	2	0	2	Venous					0.3
2	2017-01-24	552	The Queen Elizabeth Hospital	12017	Mr Hynek Mergental	2017-01-24	2	08:54:00	2	30	1	Arterial					0.3
2	2017-01-24	552	The Queen Elizabeth Hospital	12017	Mr Hynek Mergental	2017-01-24	2	08:57:00	2	30	2	Venous					0.3
2	2017-01-24	552	The Queen Elizabeth Hospital	12017	Mr Hynek Mergental	2017-01-24	2	09:28:00	3	0	1	Arterial					0.4
2	2017-01-24	552	The Queen Elizabeth Hospital	12017	Mr Hynek Mergental	2017-01-24	2	09:31:00	3	0	2	Venous					0.4
2	2017-01-24	552	The Queen Elizabeth Hospital	12017	Mr Hynek Mergental	2017-01-24	2	10:01:00	3	30	1	Arterial					0.5
2	2017-01-24	552	The Queen Elizabeth Hospital	12017	Mr Hynek Mergental	2017-01-24	2	10:04:00	3	30	2	Venous					0.4
2	2017-01-24	552	The Queen Elizabeth Hospital	12017	Mr Hynek Mergental	2017-01-24	2	10:39:00	4	0	1	Arterial					0.6
2	2017-01-24	552	The Queen Elizabeth Hospital	12017	Mr Hynek Mergental	2017-01-24	2	10:41:00	4	0	2	Venous					0.6
2	2017-01-24	552	The Queen Elizabeth Hospital	12017	Mr Hynek Mergental	2017-01-24	2	11:37:00	5	0	1	Arterial					1.2
2	2017-01-24	552	The Queen Elizabeth Hospital	12017	Mr Hynek Mergental	2017-01-24	2	11:40:00	5	0	2	Venous					1.2
2	2017-01-24	552	The Queen Elizabeth Hospital	12017	Mr Hynek Mergental	2017-01-24	2	12:28:00	6	0	1	Arterial					0.9
2	2017-01-24	552	The Queen Elizabeth Hospital	12017	Mr Hynek Mergental	2017-01-24	2	12:22:00	6	0	2	Venous					0.9
2	2017-01-24	552	The Queen Elizabeth Hospital	12017	Mr Hynek Mergental	2017-01-24	2	13:22:00	7	0	1	Arterial					0.7
2	2017-01-24	552	The Queen Elizabeth Hospital	12017	Mr Hynek Mergental	2017-01-24	2	13:26:00	7	0	2	Venous					0.7
2	2017-01-24	552	The Queen Elizabeth Hospital	12017	Mr Hynek Mergental	2017-01-24	2	14:18:00	8	0	1	Arterial					0.6
2	2017-01-24	552	The Queen Elizabeth Hospital	12017	Mr Hynek Mergental	2017-01-24	2	14:21:00	8	0	2	Venous					0.6
2	2017-01-24	552	The Queen Elizabeth Hospital	12017	Mr Hynek Mergental	2017-01-24	2	15:27:00	9	0	1	Arterial					0.7
2	2017-01-24	552	The Queen Elizabeth Hospital	12017	Mr Hynek Mergental	2017-01-24	2	15:29:00	9	0	2	Venous					0.7
2	2017-01-24	552	The Queen Elizabeth Hospital	12017	Mr Hynek Mergental	2017-01-24	2	16:22:00	10	0	1	Arterial					0.6
2	2017-01-24	552	The Queen Elizabeth Hospital	12017	Mr Hynek Mergental	2017-01-24	2	16:25:00	10	0	2	Venous					0.5
2	2017-01-24	552	The Queen Elizabeth Hospital	12017	Mr Hynek Mergental	2017-01-24	2	17:25:00	11	0	1	Arterial					0.5
2	2017-01-24	552	The Queen Elizabeth Hospital	12017	Mr Hynek Mergental	2017-01-24	2	17:28:00	11	0	2	Venous					0.4
3	2017-01-26	552	The Queen Elizabeth Hospital	12017	Mr Hynek Mergental	2017-01-26	3	19:29:00	99	0	1	Arterial					4.5
3	2017-01-26	552	The Queen Elizabeth Hospital	12017	Mr Hynek Mergental	2017-01-26	3	19:27:00	99	0	2	Venous					4.5
3	2017-01-26	552	The Queen Elizabeth Hospital	12017	Mr Hynek Mergental	2017-01-26	3	19:54:00	0	0	1	Arterial					5
3	2017-01-26	552	The Queen Elizabeth Hospital	12017	Mr Hynek Mergental	2017-01-26	3	19:48:00	0	0	2	Venous					5.5
3	2017-01-26	552	The Queen Elizabeth Hospital	12017	Mr Hynek Mergental	2017-01-26	3	20:13:00	0	30	1	Arterial					4.4
3	2017-01-26	552	The Queen Elizabeth Hospital	12017	Mr Hynek Mergental	2017-01-26	3	20:17:00	0	30	2	Venous					4.4
3	2017-01-26	552	The Queen Elizabeth Hospital	12017	Mr Hynek Mergental	2017-01-26	3	20:45:00	1	0	1	Arterial					2.8
3	2017-01-26	552	The Queen Elizabeth Hospital	12017	Mr Hynek Mergental	2017-01-26	3	20:47:00	1	0	2	Venous					2.9
3	2017-01-26	552	The Queen Elizabeth Hospital	12017	Mr Hynek Mergental	2017-01-26	3	21:18:00	1	30	1	Arterial					1.7
3	2017-01-26	552	The Queen Elizabeth Hospital	12017	Mr Hynek Mergental	2017-01-26	3	21:28:00	1	30	2	Venous					1.4
3	2017-01-26	552	The Queen Elizabeth Hospital	12017	Mr Hynek Mergental	2017-01-26	3	21:48:00	2	0	1	Arterial					1.1
3	2017-01-26	552	The Queen Elizabeth Hospital	12017	Mr Hynek Mergental	2017-01-26	3	21:50:00	2	0	2	Venous					1.1
3	2017-01-26	552	The Queen Elizabeth Hospital	12017	Mr Hynek Mergental	2017-01-26	3	22:16:00	2	30	1	Arterial					0.9
3	2017-01-26	552	The Queen Elizabeth Hospital	12017	Mr Hynek Mergental	2017-01-26	3	22:13:00	2	30	2	Venous					0.9
3	2017-01-26	552	The Queen Elizabeth Hospital	12017	Mr Hynek Mergental	2017-01-26	3	22:48:00	3	0	1	Arterial					0.8
3	2017-01-26	552	The Queen Elizabeth Hospital	12017	Mr Hynek Mergental	2017-01-26	3	22:50:00	3	0	2	Venous					0.8
3	2017-01-26	552	The Queen Elizabeth Hospital	12017	Mr Hynek Mergental	2017-01-26	3	23:21:00	3	30	1	Arterial					0.8
3	2017-01-26	552	The Queen Elizabeth Hospital	12017	Mr Hynek Mergental	2017-01-26	3	23:23:00	3	30	2	Venous					0.8
3	2017-01-26	552	The Queen Elizabeth Hospital	12017	Mr Hynek Mergental	2017-01-26	3	23:55:00	4	0	1	Arterial					0.7
3	2017-01-26	552	The Queen Elizabeth Hospital	12017	Mr Hynek Mergental	2017-01-27	3	00:00:00	4	0	2	Venous					0.7
3	2017-01-26	552	The Queen Elizabeth Hospital	12017	Mr Hynek Mergental	2017-01-27	3	00:56:00	5	0	1	Arterial					0.7
3	2017-01-26	552	The Queen Elizabeth Hospital	12017	Mr Hynek Mergental	2017-01-27	3	00:54:00	5	0	2	Venous					0.8
3	2017-01-26	552	The Queen Elizabeth Hospital	12017	Mr Hynek Mergental	2017-01-27	3	02:07:00	6	0	1	Arterial					0.6
3	2017-01-26	552	The Queen Elizabeth Hospital	12017	Mr Hynek Mergental	2017-01-27	3	02:02:00	6	0	2	Venous					0.6
3	2017-01-26	552	The Queen Elizabeth Hospital	12017	Mr Hynek Mergental	2017-01-27	3	02:55:00	7	0	1	Arterial					0.5
3	2017-01-26	552	The Queen Elizabeth Hospital	12017	Mr Hynek Mergental	2017-01-27	3	02:59:00	7	0	2	Venous					0.5
3	2017-01-26	552	The Queen Elizabeth Hospital	12017	Mr Hynek Mergental	2017-01-27	3	03:58:00	8	0	1	Arterial					0.4
3	2017-01-26	552	The Queen Elizabeth Hospital	12017	Mr Hynek Mergental	2017-01-27	3	04:04:00	8	0	2	Venous					0.4
3	2017-01-26	552	The Queen Elizabeth Hospital	12017	Mr Hynek Mergental	2017-01-27	3	04:48:00	9	0	1	Arterial					0.3
3	2017-01-26	552	The Queen Elizabeth Hospital	12017	Mr Hynek Mergental	2017-01-27	3	04:51:00	9	0	2	Venous					0.3
3	2017-01-26	552	The Queen Elizabeth Hospital	12017	Mr Hynek Mergental	2017-01-27	3	05:50:00	10	0	1	Arterial					0.3
3	2017-01-26	552	The Queen Elizabeth Hospital	12017	Mr Hynek Mergental	2017-01-27	3	05:54:00	10	0	2	Venous					0.3
3	2017-01-26	552	The Queen Elizabeth Hospital	12017	Mr Hynek Mergental	2017-01-27	3	06:42:00	10	0	1	Arterial					0.3
3	2017-01-26	552	The Queen Elizabeth Hospital	12017	Mr Hynek Mergental	2017-01-27	3	06:37:00	11	0	2	Venous					0.3
4	2017-03-10	552	The Queen Elizabeth Hospital	12017	Mr Hynek Mergental	2017-03-10	4	04:17:00	99	99	1	Arterial					10.1
4	2017-03-10	552	The Queen Elizabeth Hospital	12017	Mr Hynek Mergental	2017-03-10	4	04:27:00	99	99	2	Venous			1	Yes				1	Yes
4	2017-03-10	552	The Queen Elizabeth Hospital	12017	Mr Hynek Mergental	2017-03-10	4	05:00:00	0	0	2	Venous					9.3
4	2017-03-10	552	The Queen Elizabeth Hospital	12017	Mr Hynek Mergental	2017-03-10	4	04:57:00	0	0	1	Arterial					9.9
4	2017-03-10	552	The Queen Elizabeth Hospital	12017	Mr Hynek Mergental	2017-03-10	4	05:12:00	0	15	2	Venous			1	Yes				1	Yes
4	2017-03-10	552	The Queen Elizabeth Hospital	12017	Mr Hynek Mergental	2017-03-10	4	05:10:00	0	15	1	Arterial			1	Yes				1	Yes
4	2017-03-10	552	The Queen Elizabeth Hospital	12017	Mr Hynek Mergental	2017-03-10	4	05:23:00	0	30	1	Arterial					3.6
4	2017-03-10	552	The Queen Elizabeth Hospital	12017	Mr Hynek Mergental	2017-03-10	4	05:26:00	0	30	2	Venous			1	Yes				1	Yes
4	2017-03-10	552	The Queen Elizabeth Hospital	12017	Mr Hynek Mergental	2017-03-10	4	05:52:00	1	0	1	Arterial								1	Yes
4	2017-03-10	552	The Queen Elizabeth Hospital	12017	Mr Hynek Mergental	2017-03-10	4	05:55:00	1	0	2	Venous					1.9
4	2017-03-10	552	The Queen Elizabeth Hospital	12017	Mr Hynek Mergental	2017-03-10	4	06:17:00	1	30	1	Arterial					1.6
4	2017-03-10	552	The Queen Elizabeth Hospital	12017	Mr Hynek Mergental	2017-03-10	4	06:19:00	1	30	2	Venous					1.5
4	2017-03-10	552	The Queen Elizabeth Hospital	12017	Mr Hynek Mergental	2017-03-10	4	06:42:00	2	0	1	Arterial					1.4
4	2017-03-10	552	The Queen Elizabeth Hospital	12017	Mr Hynek Mergental	2017-03-10	4	06:44:00	2	0	2	Venous					1.4
4	2017-03-10	552	The Queen Elizabeth Hospital	12017	Mr Hynek Mergental	2017-03-10	4	07:20:00	2	30	1	Arterial					1.4
4	2017-03-10	552	The Queen Elizabeth Hospital	12017	Mr Hynek Mergental	2017-03-10	4	07:20:00	2	30	2	Venous					1.3
4	2017-03-10	552	The Queen Elizabeth Hospital	12017	Mr Hynek Mergental	2017-03-10	4	07:57:00	3	0	1	Arterial					1.3
4	2017-03-10	552	The Queen Elizabeth Hospital	12017	Mr Hynek Mergental	2017-03-10	4	07:59:00	3	0	2	Venous					1.3
4	2017-03-10	552	The Queen Elizabeth Hospital	12017	Mr Hynek Mergental	2017-03-10	4	08:24:00	3	30	1	Arterial					1.2
4	2017-03-10	552	The Queen Elizabeth Hospital	12017	Mr Hynek Mergental	2017-03-10	4	08:27:00	3	30	2	Venous					0.3
4	2017-03-10	552	The Queen Elizabeth Hospital	12017	Mr Hynek Mergental	2017-03-10	4	08:53:00	4	0	1	Arterial			1	Yes				1	Yes
4	2017-03-10	552	The Queen Elizabeth Hospital	12017	Mr Hynek Mergental	2017-03-10	4	08:55:00	4	0	2	Venous					1.2
4	2017-03-10	552	The Queen Elizabeth Hospital	12017	Mr Hynek Mergental	2017-03-10	4	09:50:00	5	0	1	Arterial					0.9
4	2017-03-10	552	The Queen Elizabeth Hospital	12017	Mr Hynek Mergental	2017-03-10	4	09:53:00	5	0	2	Venous					0.8
4	2017-03-10	552	The Queen Elizabeth Hospital	12017	Mr Hynek Mergental	2017-03-10	4	10:59:00	6	0	1	Arterial					0.6
4	2017-03-10	552	The Queen Elizabeth Hospital	12017	Mr Hynek Mergental	2017-03-10	4	11:01:00	6	0	2	Venous					0.5
4	2017-03-10	552	The Queen Elizabeth Hospital	12017	Mr Hynek Mergental	2017-03-10	4	11:49:00	7	0	1	Arterial					0.3
4	2017-03-10	552	The Queen Elizabeth Hospital	12017	Mr Hynek Mergental	2017-03-10	4	11:51:00	7	0	2	Venous					0.2
4	2017-03-10	552	The Queen Elizabeth Hospital	12017	Mr Hynek Mergental	2017-03-10	4	12:24:00	8	0	1	Arterial								1	Yes
4	2017-03-10	552	The Queen Elizabeth Hospital	12017	Mr Hynek Mergental	2017-03-10	4	12:21:00	8	0	2	Venous					0.2
5	2017-04-25	552	The Queen Elizabeth Hospital	12017	Mr Hynek Mergental	2017-04-25	5	15:59:00	99	0	1	Arterial					12.5
5	2017-04-25	552	The Queen Elizabeth Hospital	12017	Mr Hynek Mergental	2017-04-25	5	17:25:00	0	0	1	Arterial					8.9
5	2017-04-25	552	The Queen Elizabeth Hospital	12017	Mr Hynek Mergental	2017-04-25	5	17:29:00	0	0	2	Venous					8.8
5	2017-04-25	552	The Queen Elizabeth Hospital	12017	Mr Hynek Mergental	2017-04-25	5	17:46:00	0	30	1	Arterial					8
5	2017-04-25	552	The Queen Elizabeth Hospital	12017	Mr Hynek Mergental	2017-04-25	5	17:49:00	0	30	2	Venous					7.7
5	2017-04-25	552	The Queen Elizabeth Hospital	12017	Mr Hynek Mergental	2017-04-25	5	18:17:00	1	0	1	Arterial					5.9
5	2017-04-25	552	The Queen Elizabeth Hospital	12017	Mr Hynek Mergental	2017-04-25	5	18:19:00	1	0	2	Venous					5.5
5	2017-04-25	552	The Queen Elizabeth Hospital	12017	Mr Hynek Mergental	2017-04-25	5	18:50:00	1	30	1	Arterial					4.8
5	2017-04-25	552	The Queen Elizabeth Hospital	12017	Mr Hynek Mergental	2017-04-25	5	18:46:00	1	30	2	Venous					4.5
5	2017-04-25	552	The Queen Elizabeth Hospital	12017	Mr Hynek Mergental	2017-04-25	5	19:20:00	2	0	1	Arterial					3.4
5	2017-04-25	552	The Queen Elizabeth Hospital	12017	Mr Hynek Mergental	2017-04-25	5	19:24:00	2	0	2	Venous					3.2
5	2017-04-25	552	The Queen Elizabeth Hospital	12017	Mr Hynek Mergental	2017-04-25	5	19:42:00	2	30	1	Arterial					3
5	2017-04-25	552	The Queen Elizabeth Hospital	12017	Mr Hynek Mergental	2017-04-25	5	19:44:00	2	30	2	Venous					2.9
5	2017-04-25	552	The Queen Elizabeth Hospital	12017	Mr Hynek Mergental	2017-04-25	5	20:17:00	3	0	1	Arterial					2.7
5	2017-04-25	552	The Queen Elizabeth Hospital	12017	Mr Hynek Mergental	2017-04-25	5	20:14:00	3	0	2	Venous					2.6
5	2017-04-25	552	The Queen Elizabeth Hospital	12017	Mr Hynek Mergental	2017-04-25	5	20:45:00	3	30	1	Arterial					2.5
5	2017-04-25	552	The Queen Elizabeth Hospital	12017	Mr Hynek Mergental	2017-04-25	5	20:48:00	3	30	2	Venous					2.4
5	2017-04-25	552	The Queen Elizabeth Hospital	12017	Mr Hynek Mergental	2017-04-25	5	21:21:00	4	0	1	Arterial					2.6
5	2017-04-25	552	The Queen Elizabeth Hospital	12017	Mr Hynek Mergental	2017-04-25	5	21:23:00	4	0	2	Venous					2.5
5	2017-04-25	552	The Queen Elizabeth Hospital	12017	Mr Hynek Mergental	2017-04-25	5	22:04:00	5	0	1	Arterial					2.3
5	2017-04-25	552	The Queen Elizabeth Hospital	12017	Mr Hynek Mergental	2017-04-25	5	22:01:00	5	0	2	Venous					2.2
5	2017-04-25	552	The Queen Elizabeth Hospital	12017	Mr Hynek Mergental	2017-04-25	5	23:16:00	6	0	1	Arterial					2.4
5	2017-04-25	552	The Queen Elizabeth Hospital	12017	Mr Hynek Mergental	2017-04-25	5	23:20:00	6	0	2	Venous					2.3
5	2017-04-25	552	The Queen Elizabeth Hospital	12017	Mr Hynek Mergental	2017-04-26	5	00:15:00	7	0	1	Arterial					2.2
5	2017-04-25	552	The Queen Elizabeth Hospital	12017	Mr Hynek Mergental	2017-04-26	5	00:17:00	7	0	2	Venous					2.1
5	2017-04-25	552	The Queen Elizabeth Hospital	12017	Mr Hynek Mergental	2017-04-26	5	01:13:00	8	0	1	Arterial					1.9
5	2017-04-25	552	The Queen Elizabeth Hospital	12017	Mr Hynek Mergental	2017-04-26	5	01:15:00	8	0	2	Venous					1.8
5	2017-04-25	552	The Queen Elizabeth Hospital	12017	Mr Hynek Mergental	2017-04-26	5	02:20:00	9	0	1	Arterial					1.8
5	2017-04-25	552	The Queen Elizabeth Hospital	12017	Mr Hynek Mergental	2017-04-26	5	02:18:00	9	0	2	Venous					1.6
6	2017-04-26	552	The Queen Elizabeth Hospital	12017	Mr Hynek Mergental	2017-04-26	6	14:43:00	99	0	1	Arterial					7.1
6	2017-04-26	552	The Queen Elizabeth Hospital	12017	Mr Hynek Mergental	2017-04-26	6	14:53:00	0	0	2	Venous					8.1
6	2017-04-26	552	The Queen Elizabeth Hospital	12017	Mr Hynek Mergental	2017-04-26	6	16:11:00	1	0	1	Arterial					2.2
6	2017-04-26	552	The Queen Elizabeth Hospital	12017	Mr Hynek Mergental	2017-04-26	6	15:17:00	0	0	1	Arterial					8.2
6	2017-04-26	552	The Queen Elizabeth Hospital	12017	Mr Hynek Mergental	2017-04-26	6	15:41:00	0	30	1	Arterial					5.6
6	2017-04-26	552	The Queen Elizabeth Hospital	12017	Mr Hynek Mergental	2017-04-26	6	15:44:00	0	30	2	Venous					5.4
6	2017-04-26	552	The Queen Elizabeth Hospital	12017	Mr Hynek Mergental	2017-04-26	6	16:13:00	1	0	2	Venous					2
6	2017-04-26	552	The Queen Elizabeth Hospital	12017	Mr Hynek Mergental	2017-04-26	6	16:34:00	1	30	1	Arterial					1.7
6	2017-04-26	552	The Queen Elizabeth Hospital	12017	Mr Hynek Mergental	2017-04-26	6	16:34:00	1	30	2	Venous					1.7
6	2017-04-26	552	The Queen Elizabeth Hospital	12017	Mr Hynek Mergental	2017-04-26	6	17:18:00	2	0	1	Arterial					1.8
6	2017-04-26	552	The Queen Elizabeth Hospital	12017	Mr Hynek Mergental	2017-04-26	6	17:20:00	2	0	2	Venous					1.8
6	2017-04-26	552	The Queen Elizabeth Hospital	12017	Mr Hynek Mergental	2017-04-26	6	17:44:00	2	30	1	Arterial					1.7
6	2017-04-26	552	The Queen Elizabeth Hospital	12017	Mr Hynek Mergental	2017-04-26	6	17:41:00	2	30	2	Venous					1.7
6	2017-04-26	552	The Queen Elizabeth Hospital	12017	Mr Hynek Mergental	2017-04-26	6	18:12:00	3	0	1	Arterial					1.8
6	2017-04-26	552	The Queen Elizabeth Hospital	12017	Mr Hynek Mergental	2017-04-26	6	18:14:00	3	0	2	Venous					1.8
6	2017-04-26	552	The Queen Elizabeth Hospital	12017	Mr Hynek Mergental	2017-04-26	6	18:40:00	3	30	1	Arterial					1.6
6	2017-04-26	552	The Queen Elizabeth Hospital	12017	Mr Hynek Mergental	2017-04-26	6	18:42:00	3	30	2	Venous					1.6
6	2017-04-26	552	The Queen Elizabeth Hospital	12017	Mr Hynek Mergental	2017-04-26	6	19:10:00	4	0	1	Arterial					1.5
6	2017-04-26	552	The Queen Elizabeth Hospital	12017	Mr Hynek Mergental	2017-04-26	6	19:13:00	4	0	2	Venous					1.5
6	2017-04-26	552	The Queen Elizabeth Hospital	12017	Mr Hynek Mergental	2017-04-26	6	20:20:00	5	0	1	Arterial					1.5
6	2017-04-26	552	The Queen Elizabeth Hospital	12017	Mr Hynek Mergental	2017-04-26	6	20:18:00	5	0	2	Venous					1.6
6	2017-04-26	552	The Queen Elizabeth Hospital	12017	Mr Hynek Mergental	2017-04-26	6	21:10:00	6	0	1	Arterial					1.3
6	2017-04-26	552	The Queen Elizabeth Hospital	12017	Mr Hynek Mergental	2017-04-26	6	21:24:00	6	0	2	Venous					1.3
6	2017-04-26	552	The Queen Elizabeth Hospital	12017	Mr Hynek Mergental	2017-04-26	6	22:20:00	7	0	1	Arterial					1.2
6	2017-04-26	552	The Queen Elizabeth Hospital	12017	Mr Hynek Mergental	2017-04-26	6	22:12:00	7	0	2	Venous					1.2
6	2017-04-26	552	The Queen Elizabeth Hospital	12017	Mr Hynek Mergental	2017-04-26	6	23:11:00	8	0	1	Arterial					1.2
6	2017-04-26	552	The Queen Elizabeth Hospital	12017	Mr Hynek Mergental	2017-04-26	6	23:14:00	8	0	2	Venous					1.1
6	2017-04-26	552	The Queen Elizabeth Hospital	12017	Mr Hynek Mergental	2017-04-26	6	23:54:00	9	0	1	Arterial					1.1
6	2017-04-26	552	The Queen Elizabeth Hospital	12017	Mr Hynek Mergental	2017-04-26	6	23:56:00	9	0	2	Venous					1.1
7	2017-05-19	552	The Queen Elizabeth Hospital	12017	Mr Hynek Mergental	2017-05-19	7	18:18:00	99	0	1	Arterial					6.5
7	2017-05-19	552	The Queen Elizabeth Hospital	12017	Mr Hynek Mergental	2017-05-19	7	18:42:00	0	0	1	Arterial					9.1
7	2017-05-19	552	The Queen Elizabeth Hospital	12017	Mr Hynek Mergental	2017-05-19	7	18:45:00	0	0	2	Venous					8.3
7	2017-05-19	552	The Queen Elizabeth Hospital	12017	Mr Hynek Mergental	2017-05-19	7	19:37:00	0	30	1	Arterial					5
7	2017-05-19	552	The Queen Elizabeth Hospital	12017	Mr Hynek Mergental	2017-05-19	7	19:39:00	0	30	2	Venous					4.8
7	2017-05-19	552	The Queen Elizabeth Hospital	12017	Mr Hynek Mergental	2017-05-19	7	19:44:00	1	0	1	Arterial					1.2
7	2017-05-19	552	The Queen Elizabeth Hospital	12017	Mr Hynek Mergental	2017-05-19	7	19:48:00	1	0	2	Venous					1.2
7	2017-05-19	552	The Queen Elizabeth Hospital	12017	Mr Hynek Mergental	2017-05-19	7	20:46:00	2	0	1	Arterial					1.1
7	2017-05-19	552	The Queen Elizabeth Hospital	12017	Mr Hynek Mergental	2017-05-19	7	20:49:00	2	0	2	Venous					1.1
7	2017-05-19	552	The Queen Elizabeth Hospital	12017	Mr Hynek Mergental	2017-05-19	7	21:47:00	3	0	1	Arterial					1.2
7	2017-05-19	552	The Queen Elizabeth Hospital	12017	Mr Hynek Mergental	2017-05-19	7	21:52:00	3	0	2	Venous					1.2
7	2017-05-19	552	The Queen Elizabeth Hospital	12017	Mr Hynek Mergental	2017-05-19	7	22:38:00	4	0	1	Arterial					1.3
7	2017-05-19	552	The Queen Elizabeth Hospital	12017	Mr Hynek Mergental	2017-05-19	7	22:41:00	4	0	2	Venous			1	Yes				1	Yes
7	2017-05-19	552	The Queen Elizabeth Hospital	12017	Mr Hynek Mergental	2017-05-20	7	00:02:00	5	0	1	Arterial					1.2
7	2017-05-19	552	The Queen Elizabeth Hospital	12017	Mr Hynek Mergental	2017-05-20	7	00:05:00	5	0	2	Venous					1
7	2017-05-19	552	The Queen Elizabeth Hospital	12017	Mr Hynek Mergental	2017-05-20	7	00:51:00	6	0	1	Arterial					1
7	2017-05-19	552	The Queen Elizabeth Hospital	12017	Mr Hynek Mergental	2017-05-20	7	00:54:00	6	0	2	Venous					0.8
7	2017-05-19	552	The Queen Elizabeth Hospital	12017	Mr Hynek Mergental	2017-05-20	7	02:46:00	8	0	1	Arterial					0.4
7	2017-05-19	552	The Queen Elizabeth Hospital	12017	Mr Hynek Mergental	2017-05-20	7	02:48:00	8	0	2	Venous					0.4
7	2017-05-19	552	The Queen Elizabeth Hospital	12017	Mr Hynek Mergental	2017-05-20	7	04:53:00	10	0	1	Arterial					0.7
7	2017-05-19	552	The Queen Elizabeth Hospital	12017	Mr Hynek Mergental	2017-05-20	7	04:56:00	10	0	2	Venous					0.5
7	2017-05-19	552	The Queen Elizabeth Hospital	12017	Mr Hynek Mergental	2017-05-20	7	06:56:00	12	0	2	Venous					0.5
7	2017-05-19	552	The Queen Elizabeth Hospital	12017	Mr Hynek Mergental	2017-05-20	7	06:53:00	12	0	1	Arterial					0.7
7	2017-05-19	552	The Queen Elizabeth Hospital	12017	Mr Hynek Mergental	2017-05-20	7	08:36:00	14	0	1	Arterial					0.5
7	2017-05-19	552	The Queen Elizabeth Hospital	12017	Mr Hynek Mergental	2017-05-20	7	08:40:00	14	0	2	Venous					0.4
7	2017-05-19	552	The Queen Elizabeth Hospital	12017	Mr Hynek Mergental	2017-05-20	7	10:56:00	16	0	1	Arterial					0.7
7	2017-05-19	552	The Queen Elizabeth Hospital	12017	Mr Hynek Mergental	2017-05-20	7	10:59:00	16	0	2	Venous					0.5
7	2017-05-19	552	The Queen Elizabeth Hospital	12017	Mr Hynek Mergental	2017-05-20	7	12:28:00	17	30	1	Arterial					0.8
8	2017-05-21	552	The Queen Elizabeth Hospital	12017	Mr Hynek Mergental	2017-05-21	8	08:05:00	99	0	1	Arterial					11.8
8	2017-05-21	552	The Queen Elizabeth Hospital	12017	Mr Hynek Mergental	2017-05-21	8	10:20:00	0	0	1	Arterial					16.2
8	2017-05-21	552	The Queen Elizabeth Hospital	12017	Mr Hynek Mergental	2017-05-21	8	10:24:00	0	0	2	Venous					14.3
8	2017-05-21	552	The Queen Elizabeth Hospital	12017	Mr Hynek Mergental	2017-05-21	8	10:49:00	0	30	2	Venous					11.4
8	2017-05-21	552	The Queen Elizabeth Hospital	12017	Mr Hynek Mergental	2017-05-21	8	10:47:00	0	30	1	Arterial					12.9
8	2017-05-21	552	The Queen Elizabeth Hospital	12017	Mr Hynek Mergental	2017-05-21	8	11:12:00	1	0	1	Arterial	1	Yes			9.4
8	2017-05-21	552	The Queen Elizabeth Hospital	12017	Mr Hynek Mergental	2017-05-21	8	11:15:00	1	0	2	Venous					8.5
8	2017-05-21	552	The Queen Elizabeth Hospital	12017	Mr Hynek Mergental	2017-05-21	8	11:36:00	1	30	1	Arterial	1	Yes			5.4
8	2017-05-21	552	The Queen Elizabeth Hospital	12017	Mr Hynek Mergental	2017-05-21	8	12:08:00	2	0	1	Arterial	1	Yes			2.7
8	2017-05-21	552	The Queen Elizabeth Hospital	12017	Mr Hynek Mergental	2017-05-21	8	12:11:00	2	0	2	Venous					2.6
8	2017-05-21	552	The Queen Elizabeth Hospital	12017	Mr Hynek Mergental	2017-05-21	8	12:44:00	2	30	1	Arterial					2.3
8	2017-05-21	552	The Queen Elizabeth Hospital	12017	Mr Hynek Mergental	2017-05-21	8	13:00:00	2	30	2	Venous					2.3
8	2017-05-21	552	The Queen Elizabeth Hospital	12017	Mr Hynek Mergental	2017-05-21	8	13:11:00	3	0	1	Arterial					2.5
8	2017-05-21	552	The Queen Elizabeth Hospital	12017	Mr Hynek Mergental	2017-05-21	8	13:14:00	3	0	2	Venous					2.5
8	2017-05-21	552	The Queen Elizabeth Hospital	12017	Mr Hynek Mergental	2017-05-21	8	13:38:00	3	30	1	Arterial					2.6
8	2017-05-21	552	The Queen Elizabeth Hospital	12017	Mr Hynek Mergental	2017-05-21	8	13:41:00	3	30	2	Venous					2.4
8	2017-05-21	552	The Queen Elizabeth Hospital	12017	Mr Hynek Mergental	2017-05-21	8	14:05:00	4	0	1	Arterial					2.6
8	2017-05-21	552	The Queen Elizabeth Hospital	12017	Mr Hynek Mergental	2017-05-21	8	14:08:00	4	0	2	Venous					2.5
8	2017-05-21	552	The Queen Elizabeth Hospital	12017	Mr Hynek Mergental	2017-05-21	8	15:08:00	5	0	1	Arterial					2.7
8	2017-05-21	552	The Queen Elizabeth Hospital	12017	Mr Hynek Mergental	2017-05-21	8	15:05:00	5	0	2	Venous					2.6
8	2017-05-21	552	The Queen Elizabeth Hospital	12017	Mr Hynek Mergental	2017-05-21	8	16:00:00	6	0	1	Arterial					2.5
8	2017-05-21	552	The Queen Elizabeth Hospital	12017	Mr Hynek Mergental	2017-05-21	8	16:04:00	6	0	2	Venous					2.5
8	2017-05-21	552	The Queen Elizabeth Hospital	12017	Mr Hynek Mergental	2017-05-21	8	17:01:00	7	0	1	Arterial					2.5
8	2017-05-21	552	The Queen Elizabeth Hospital	12017	Mr Hynek Mergental	2017-05-21	8	17:04:00	7	0	2	Venous					2.2
9	2017-06-08	552	The Queen Elizabeth Hospital	12017	Mr Hynek Mergental	2017-06-08	9	09:24:00	99	0	1	Arterial					11.8
9	2017-06-08	552	The Queen Elizabeth Hospital	12017	Mr Hynek Mergental	2017-06-08	9	11:45:00	0	0	2	Venous					10.1
9	2017-06-08	552	The Queen Elizabeth Hospital	12017	Mr Hynek Mergental	2017-06-08	9	11:42:00	0	0	1	Arterial					10.4
9	2017-06-08	552	The Queen Elizabeth Hospital	12017	Mr Hynek Mergental	2017-06-08	9	12:06:00	0	30	2	Venous					6
9	2017-06-08	552	The Queen Elizabeth Hospital	12017	Mr Hynek Mergental	2017-06-08	9	12:08:00	0	30	1	Arterial					6.1
9	2017-06-08	552	The Queen Elizabeth Hospital	12017	Mr Hynek Mergental	2017-06-08	9	12:38:00	1	0	2	Venous					1.1
9	2017-06-08	552	The Queen Elizabeth Hospital	12017	Mr Hynek Mergental	2017-06-08	9	12:40:00	1	30	1	Arterial					1.1
9	2017-06-08	552	The Queen Elizabeth Hospital	12017	Mr Hynek Mergental	2017-06-08	9	13:10:00	1	30	2	Venous					0.7
9	2017-06-08	552	The Queen Elizabeth Hospital	12017	Mr Hynek Mergental	2017-06-08	9	13:07:00	1	30	1	Arterial					0.7
9	2017-06-08	552	The Queen Elizabeth Hospital	12017	Mr Hynek Mergental	2017-06-08	9	13:20:00	99	2	1	Arterial					0.8
9	2017-06-08	552	The Queen Elizabeth Hospital	12017	Mr Hynek Mergental	2017-06-08	9	13:47:00	2	0	2	Venous					0.7
9	2017-06-08	552	The Queen Elizabeth Hospital	12017	Mr Hynek Mergental	2017-06-08	9	13:45:00	2	0	1	Arterial					0.7
9	2017-06-08	552	The Queen Elizabeth Hospital	12017	Mr Hynek Mergental	2017-06-08	9	14:51:00	3	0	2	Venous					0.9
9	2017-06-08	552	The Queen Elizabeth Hospital	12017	Mr Hynek Mergental	2017-06-08	9	14:46:00	3	0	1	Arterial					0.9
9	2017-06-08	552	The Queen Elizabeth Hospital	12017	Mr Hynek Mergental	2017-06-08	9	14:02:00	2	30	1	Arterial					0.8
9	2017-06-08	552	The Queen Elizabeth Hospital	12017	Mr Hynek Mergental	2017-06-08	9	14:54:00	99	3	1	Arterial					0.9
9	2017-06-08	552	The Queen Elizabeth Hospital	12017	Mr Hynek Mergental	2017-06-08	9	15:05:00	3	30	2	Venous					0.9
9	2017-06-08	552	The Queen Elizabeth Hospital	12017	Mr Hynek Mergental	2017-06-08	9	15:03:00	3	30	1	Arterial					0.9
9	2017-06-08	552	The Queen Elizabeth Hospital	12017	Mr Hynek Mergental	2017-06-08	9	15:36:00	4	0	2	Venous					1
9	2017-06-08	552	The Queen Elizabeth Hospital	12017	Mr Hynek Mergental	2017-06-08	9	15:39:00	4	0	1	Arterial					1
9	2017-06-08	552	The Queen Elizabeth Hospital	12017	Mr Hynek Mergental	2017-06-08	9	16:35:00	5	0	2	Venous					1.4
9	2017-06-08	552	The Queen Elizabeth Hospital	12017	Mr Hynek Mergental	2017-06-08	9	16:32:00	5	0	1	Arterial					1.3
9	2017-06-08	552	The Queen Elizabeth Hospital	12017	Mr Hynek Mergental	2017-06-08	9	17:39:00	6	0	2	Venous					2.5
9	2017-06-08	552	The Queen Elizabeth Hospital	12017	Mr Hynek Mergental	2017-06-08	9	17:36:00	6	0	1	Arterial					2.4
9	2017-06-08	552	The Queen Elizabeth Hospital	12017	Mr Hynek Mergental	2017-06-08	9	18:05:00	6	30	2	Venous					3.3
9	2017-06-08	552	The Queen Elizabeth Hospital	12017	Mr Hynek Mergental	2017-06-08	9	18:03:00	6	30	1	Arterial					3.2
9	2017-06-08	552	The Queen Elizabeth Hospital	12017	Mr Hynek Mergental	2017-06-08	9	19:01:00	7	30	2	Venous					5.7
9	2017-06-08	552	The Queen Elizabeth Hospital	12017	Mr Hynek Mergental	2017-06-08	9	18:58:00	7	30	1	Arterial					5.7
9	2017-06-08	552	The Queen Elizabeth Hospital	12017	Mr Hynek Mergental	2017-06-08	9	20:07:00	8	30	2	Venous					5.6
9	2017-06-08	552	The Queen Elizabeth Hospital	12017	Mr Hynek Mergental	2017-06-08	9	20:05:00	8	30	1	Arterial					5.6
9	2017-06-08	552	The Queen Elizabeth Hospital	12017	Mr Hynek Mergental	2017-06-09	9	00:21:00	12	0	2	Venous					6
9	2017-06-08	552	The Queen Elizabeth Hospital	12017	Mr Hynek Mergental	2017-06-09	9	00:18:00	12	0	1	Arterial					6.1
9	2017-06-08	552	The Queen Elizabeth Hospital	12017	Mr Hynek Mergental	2017-06-09	9	06:15:00	18	30	2	Venous					8
9	2017-06-08	552	The Queen Elizabeth Hospital	12017	Mr Hynek Mergental	2017-06-09	9	06:15:00	18	30	1	Arterial					8.1
9	2017-06-08	552	The Queen Elizabeth Hospital	12017	Mr Hynek Mergental	2017-06-09	9	11:30:00	24	0	2	Venous					10.3
9	2017-06-08	552	The Queen Elizabeth Hospital	12017	Mr Hynek Mergental	2017-06-09	9	11:27:00	24	0	1	Arterial					10.4
9	2017-06-08	552	The Queen Elizabeth Hospital	12017	Mr Hynek Mergental	2017-06-08	9	18:08:00	99	6	1	Arterial					2.1
9	2017-06-08	552	The Queen Elizabeth Hospital	12017	Mr Hynek Mergental	2017-06-09	9	06:21:00	99	18	1	Arterial					5.6
10	2017-06-13	552	The Queen Elizabeth Hospital	12017	Mr Hynek Mergental	2017-06-13	10	14:06:00	99	0	1	Arterial					14.7
10	2017-06-13	552	The Queen Elizabeth Hospital	12017	Mr Hynek Mergental	2017-06-13	10	14:09:00	0	0	1	Arterial					12.8
10	2017-06-13	552	The Queen Elizabeth Hospital	12017	Mr Hynek Mergental	2017-06-13	10	14:20:00	0	0	2	Venous					12.7
10	2017-06-13	552	The Queen Elizabeth Hospital	12017	Mr Hynek Mergental	2017-06-13	10	14:30:00	0	30	1	Arterial					10
10	2017-06-13	552	The Queen Elizabeth Hospital	12017	Mr Hynek Mergental	2017-06-13	10	14:27:00	0	30	2	Venous			1	Yes				1	Yes
10	2017-06-13	552	The Queen Elizabeth Hospital	12017	Mr Hynek Mergental	2017-06-13	10	14:56:00	1	0	1	Arterial					10.6
10	2017-06-13	552	The Queen Elizabeth Hospital	12017	Mr Hynek Mergental	2017-06-13	10	14:58:00	1	0	2	Venous					10.3
10	2017-06-13	552	The Queen Elizabeth Hospital	12017	Mr Hynek Mergental	2017-06-13	10	15:55:00	2	0	1	Arterial					9.3
10	2017-06-13	552	The Queen Elizabeth Hospital	12017	Mr Hynek Mergental	2017-06-13	10	15:57:00	2	0	2	Venous					9
10	2017-06-13	552	The Queen Elizabeth Hospital	12017	Mr Hynek Mergental	2017-06-13	10	15:24:00	1	30	1	Arterial					10.2
10	2017-06-13	552	The Queen Elizabeth Hospital	12017	Mr Hynek Mergental	2017-06-13	10	15:27:00	1	30	2	Venous					9.8
10	2017-06-13	552	The Queen Elizabeth Hospital	12017	Mr Hynek Mergental	2017-06-13	10	16:25:00	2	30	1	Arterial					7.4
10	2017-06-13	552	The Queen Elizabeth Hospital	12017	Mr Hynek Mergental	2017-06-13	10	16:22:00	2	30	2	Venous					7.1
10	2017-06-13	552	The Queen Elizabeth Hospital	12017	Mr Hynek Mergental	2017-06-13	10	16:53:00	3	0	2	Venous					6.5
10	2017-06-13	552	The Queen Elizabeth Hospital	12017	Mr Hynek Mergental	2017-06-13	10	16:50:00	3	0	1	Arterial					6.5
10	2017-06-13	552	The Queen Elizabeth Hospital	12017	Mr Hynek Mergental	2017-06-13	10	17:26:00	3	30	1	Arterial					6.5
10	2017-06-13	552	The Queen Elizabeth Hospital	12017	Mr Hynek Mergental	2017-06-13	10	17:23:00	3	30	2	Venous					6.6
10	2017-06-13	552	The Queen Elizabeth Hospital	12017	Mr Hynek Mergental	2017-06-13	10	17:47:00	4	0	1	Arterial					6.7
10	2017-06-13	552	The Queen Elizabeth Hospital	12017	Mr Hynek Mergental	2017-06-13	10	17:50:00	4	0	2	Venous					6.7
10	2017-06-13	552	The Queen Elizabeth Hospital	12017	Mr Hynek Mergental	2017-06-13	10	20:14:00	6	0	1	Arterial					6.4
10	2017-06-13	552	The Queen Elizabeth Hospital	12017	Mr Hynek Mergental	2017-06-13	10	20:16:00	6	0	2	Venous					6.3
10	2017-06-13	552	The Queen Elizabeth Hospital	12017	Mr Hynek Mergental	2017-06-13	10	22:21:00	8	30	2	Venous					5.4
10	2017-06-13	552	The Queen Elizabeth Hospital	12017	Mr Hynek Mergental	2017-06-13	10	22:16:00	8	30	1	Arterial			1	Yes				1	Yes
10	2017-06-13	552	The Queen Elizabeth Hospital	12017	Mr Hynek Mergental	2017-06-13	10	23:42:00	10	0	1	Arterial					5.3
10	2017-06-13	552	The Queen Elizabeth Hospital	12017	Mr Hynek Mergental	2017-06-13	10	23:47:00	10	0	2	Venous					5.4
10	2017-06-13	552	The Queen Elizabeth Hospital	12017	Mr Hynek Mergental	2017-06-14	10	04:58:00	14	0	2	Venous					4
10	2017-06-13	552	The Queen Elizabeth Hospital	12017	Mr Hynek Mergental	2017-06-14	10	04:55:00	14	0	1	Arterial					4.2
10	2017-06-13	552	The Queen Elizabeth Hospital	12017	Mr Hynek Mergental	2017-06-14	10	08:04:00	18	0	1	Arterial					3.3
10	2017-06-13	552	The Queen Elizabeth Hospital	12017	Mr Hynek Mergental	2017-06-14	10	08:07:00	18	0	2	Venous					3.3
10	2017-06-13	552	The Queen Elizabeth Hospital	12017	Mr Hynek Mergental	2017-06-14	10	09:50:00	20	0	2	Venous					3.1
10	2017-06-13	552	The Queen Elizabeth Hospital	12017	Mr Hynek Mergental	2017-06-14	10	09:52:00	20	0	1	Arterial					2.9
10	2017-06-13	552	The Queen Elizabeth Hospital	12017	Mr Hynek Mergental	2017-06-14	10	11:57:00	22	0	2	Venous					2.9
10	2017-06-13	552	The Queen Elizabeth Hospital	12017	Mr Hynek Mergental	2017-06-14	10	11:51:00	22	0	1	Arterial					3
10	2017-06-13	552	The Queen Elizabeth Hospital	12017	Mr Hynek Mergental	2017-06-14	10	13:48:00	24	0	2	Venous					3
10	2017-06-13	552	The Queen Elizabeth Hospital	12017	Mr Hynek Mergental	2017-06-14	10	13:45:00	24	0	1	Arterial					3
11	2017-06-17	552	The Queen Elizabeth Hospital	12017	Mr Hynek Mergental	2017-06-17	11	23:14:00	99	0	1	Arterial					9.9
11	2017-06-17	552	The Queen Elizabeth Hospital	12017	Mr Hynek Mergental	2017-06-17	11	23:20:00	0	0	1	Arterial					13.4
11	2017-06-17	552	The Queen Elizabeth Hospital	12017	Mr Hynek Mergental	2017-06-17	11	23:22:00	0	0	2	Venous					13
11	2017-06-17	552	The Queen Elizabeth Hospital	12017	Mr Hynek Mergental	2017-06-17	11	23:54:00	0	30	2	Venous					6.6
11	2017-06-17	552	The Queen Elizabeth Hospital	12017	Mr Hynek Mergental	2017-06-17	11	23:52:00	0	30	1	Arterial					6.8
11	2017-06-17	552	The Queen Elizabeth Hospital	12017	Mr Hynek Mergental	2017-06-18	11	00:17:00	1	0	2	Venous					3.1
11	2017-06-17	552	The Queen Elizabeth Hospital	12017	Mr Hynek Mergental	2017-06-18	11	00:21:00	1	0	1	Arterial					2.9
11	2017-06-17	552	The Queen Elizabeth Hospital	12017	Mr Hynek Mergental	2017-06-18	11	00:50:00	1	30	2	Venous					2.6
11	2017-06-17	552	The Queen Elizabeth Hospital	12017	Mr Hynek Mergental	2017-06-18	11	00:53:00	1	30	1	Arterial					2.6
11	2017-06-17	552	The Queen Elizabeth Hospital	12017	Mr Hynek Mergental	2017-06-18	11	01:14:00	2	0	2	Venous					2.1
11	2017-06-17	552	The Queen Elizabeth Hospital	12017	Mr Hynek Mergental	2017-06-18	11	01:18:00	2	0	1	Arterial					2.1
11	2017-06-17	552	The Queen Elizabeth Hospital	12017	Mr Hynek Mergental	2017-06-18	11	02:00:00	2	30	2	Venous					1.9
11	2017-06-17	552	The Queen Elizabeth Hospital	12017	Mr Hynek Mergental	2017-06-18	11	01:57:00	2	30	1	Arterial					1.9
11	2017-06-17	552	The Queen Elizabeth Hospital	12017	Mr Hynek Mergental	2017-06-18	11	02:26:00	3	0	2	Venous					2
11	2017-06-17	552	The Queen Elizabeth Hospital	12017	Mr Hynek Mergental	2017-06-18	11	02:24:00	3	0	1	Arterial					2
11	2017-06-17	552	The Queen Elizabeth Hospital	12017	Mr Hynek Mergental	2017-06-18	11	03:09:00	3	30	2	Venous					2.2
11	2017-06-17	552	The Queen Elizabeth Hospital	12017	Mr Hynek Mergental	2017-06-18	11	03:06:00	3	30	1	Arterial					2.1
11	2017-06-17	552	The Queen Elizabeth Hospital	12017	Mr Hynek Mergental	2017-06-18	11	05:37:00	6	0	2	Venous					1.3
11	2017-06-17	552	The Queen Elizabeth Hospital	12017	Mr Hynek Mergental	2017-06-18	11	05:35:00	6	0	1	Arterial					1.4
11	2017-06-17	552	The Queen Elizabeth Hospital	12017	Mr Hynek Mergental	2017-06-18	11	07:19:00	8	0	1	Arterial					1.3
11	2017-06-17	552	The Queen Elizabeth Hospital	12017	Mr Hynek Mergental	2017-06-18	11	07:22:00	8	0	2	Venous					1.2
11	2017-06-17	552	The Queen Elizabeth Hospital	12017	Mr Hynek Mergental	2017-06-18	11	03:27:00	4	0	2	Venous					1.8
11	2017-06-17	552	The Queen Elizabeth Hospital	12017	Mr Hynek Mergental	2017-06-18	11	03:24:00	4	0	1	Arterial					1.8
11	2017-06-17	552	The Queen Elizabeth Hospital	12017	Mr Hynek Mergental	2017-06-18	11	04:19:00	5	0	2	Venous					1.5
11	2017-06-17	552	The Queen Elizabeth Hospital	12017	Mr Hynek Mergental	2017-06-18	11	04:16:00	5	0	1	Arterial					1.5
11	2017-06-17	552	The Queen Elizabeth Hospital	12017	Mr Hynek Mergental	2017-06-18	11	09:30:00	10	0	2	Venous					1.2
11	2017-06-17	552	The Queen Elizabeth Hospital	12017	Mr Hynek Mergental	2017-06-18	11	09:28:00	10	0	1	Arterial					1.2
11	2017-06-17	552	The Queen Elizabeth Hospital	12017	Mr Hynek Mergental	2017-06-18	11	11:07:00	12	0	1	Arterial					1.3
12	2017-06-18	552	The Queen Elizabeth Hospital	12017	Mr Hynek Mergental	2017-06-18	12	14:45:00	99	99	1	Arterial					13.7
12	2017-06-18	552	The Queen Elizabeth Hospital	12017	Mr Hynek Mergental	2017-06-18	12	14:32:00	0	0	1	Arterial					11.7
12	2017-06-18	552	The Queen Elizabeth Hospital	12017	Mr Hynek Mergental	2017-06-18	12	14:34:00	0	0	2	Venous					11
12	2017-06-18	552	The Queen Elizabeth Hospital	12017	Mr Hynek Mergental	2017-06-18	12	15:00:00	0	30	1	Arterial					10.8
12	2017-06-18	552	The Queen Elizabeth Hospital	12017	Mr Hynek Mergental	2017-06-18	12	15:03:00	0	30	1	Arterial					10.4
12	2017-06-18	552	The Queen Elizabeth Hospital	12017	Mr Hynek Mergental	2017-06-18	12	15:31:00	1	0	1	Arterial					9.7
12	2017-06-18	552	The Queen Elizabeth Hospital	12017	Mr Hynek Mergental	2017-06-18	12	15:36:00	1	0	2	Venous					9.5
12	2017-06-18	552	The Queen Elizabeth Hospital	12017	Mr Hynek Mergental	2017-06-18	12	15:57:00	1	30	1	Arterial					8.9
12	2017-06-18	552	The Queen Elizabeth Hospital	12017	Mr Hynek Mergental	2017-06-18	12	16:00:00	1	30	2	Venous					8
12	2017-06-18	552	The Queen Elizabeth Hospital	12017	Mr Hynek Mergental	2017-06-18	12	16:36:00	2	0	1	Arterial					7
12	2017-06-18	552	The Queen Elizabeth Hospital	12017	Mr Hynek Mergental	2017-06-18	12	16:39:00	2	0	2	Venous					6.7
12	2017-06-18	552	The Queen Elizabeth Hospital	12017	Mr Hynek Mergental	2017-06-18	12	17:06:00	2	30	2	Venous					5.6
12	2017-06-18	552	The Queen Elizabeth Hospital	12017	Mr Hynek Mergental	2017-06-18	12	17:04:00	2	30	1	Arterial					5.9
12	2017-06-18	552	The Queen Elizabeth Hospital	12017	Mr Hynek Mergental	2017-06-18	12	17:46:00	3	0	2	Venous					4.6
12	2017-06-18	552	The Queen Elizabeth Hospital	12017	Mr Hynek Mergental	2017-06-18	12	17:43:00	3	0	1	Arterial					4.9
12	2017-06-18	552	The Queen Elizabeth Hospital	12017	Mr Hynek Mergental	2017-06-18	12	17:58:00	3	0	1	Arterial					5
12	2017-06-18	552	The Queen Elizabeth Hospital	12017	Mr Hynek Mergental	2017-06-18	12	18:00:00	3	30	1	Arterial					4.6
12	2017-06-18	552	The Queen Elizabeth Hospital	12017	Mr Hynek Mergental	2017-06-18	12	18:31:00	4	0	1	Arterial					5.2
12	2017-06-18	552	The Queen Elizabeth Hospital	12017	Mr Hynek Mergental	2017-06-18	12	18:34:00	4	0	2	Venous					5.2
12	2017-06-18	552	The Queen Elizabeth Hospital	12017	Mr Hynek Mergental	2017-06-18	12	19:39:00	5	0	1	Arterial					5.9
12	2017-06-18	552	The Queen Elizabeth Hospital	12017	Mr Hynek Mergental	2017-06-18	12	19:39:00	5	0	2	Venous					5.8
12	2017-06-18	552	The Queen Elizabeth Hospital	12017	Mr Hynek Mergental	2017-06-18	12	20:17:00	6	0	1	Arterial					6.1
12	2017-06-18	552	The Queen Elizabeth Hospital	12017	Mr Hynek Mergental	2017-06-18	12	20:14:00	6	0	2	Venous					6.1
12	2017-06-18	552	The Queen Elizabeth Hospital	12017	Mr Hynek Mergental	2017-06-19	12	06:01:00	15	0	1	Arterial					3.1
12	2017-06-18	552	The Queen Elizabeth Hospital	12017	Mr Hynek Mergental	2017-06-19	12	06:05:00	15	0	2	Venous					3.1
12	2017-06-18	552	The Queen Elizabeth Hospital	12017	Mr Hynek Mergental	2017-06-19	12	08:44:00	18	0	1	Arterial					3.7
12	2017-06-18	552	The Queen Elizabeth Hospital	12017	Mr Hynek Mergental	2017-06-19	12	08:37:00	18	0	2	Venous					3.7
12	2017-06-18	552	The Queen Elizabeth Hospital	12017	Mr Hynek Mergental	2017-06-19	12	10:37:00	20	0	1	Arterial					2.6
12	2017-06-18	552	The Queen Elizabeth Hospital	12017	Mr Hynek Mergental	2017-06-19	12	10:37:00	20	0	2	Venous					2.6
12	2017-06-18	552	The Queen Elizabeth Hospital	12017	Mr Hynek Mergental	2017-06-19	12	14:50:00	24	0	2	Venous					2
12	2017-06-18	552	The Queen Elizabeth Hospital	12017	Mr Hynek Mergental	2017-06-19	12	14:47:00	24	0	1	Arterial					2
13	2017-06-23	552	The Queen Elizabeth Hospital	12017	Mr Hynek Mergental	2017-06-23	13	21:36:00	0	0	1	Arterial					11.6
13	2017-06-23	552	The Queen Elizabeth Hospital	12017	Mr Hynek Mergental	2017-06-23	13	21:38:00	0	0	2	Venous					11.2
13	2017-06-23	552	The Queen Elizabeth Hospital	12017	Mr Hynek Mergental	2017-06-23	13	21:49:00	0	25	1	Arterial	1	Yes			9.5
13	2017-06-23	552	The Queen Elizabeth Hospital	12017	Mr Hynek Mergental	2017-06-23	13	21:51:00	0	25	2	Venous	1	Yes			9.3
13	2017-06-23	552	The Queen Elizabeth Hospital	12017	Mr Hynek Mergental	2017-06-23	13	22:07:00	0	50	1	Arterial	1	Yes			7.4
13	2017-06-23	552	The Queen Elizabeth Hospital	12017	Mr Hynek Mergental	2017-06-23	13	22:09:00	0	50	2	Venous	1	Yes			7.5
13	2017-06-23	552	The Queen Elizabeth Hospital	12017	Mr Hynek Mergental	2017-06-23	13	22:22:00	0	75	1	Arterial	1	Yes			5.5
13	2017-06-23	552	The Queen Elizabeth Hospital	12017	Mr Hynek Mergental	2017-06-23	13	22:25:00	0	75	2	Venous	1	Yes			5.6
13	2017-06-23	552	The Queen Elizabeth Hospital	12017	Mr Hynek Mergental	2017-06-23	13	22:34:00	1	0	1	Arterial	1	Yes			3.4
13	2017-06-23	552	The Queen Elizabeth Hospital	12017	Mr Hynek Mergental	2017-06-23	13	22:36:00	1	0	2	Venous	1	Yes			3.5
13	2017-06-23	552	The Queen Elizabeth Hospital	12017	Mr Hynek Mergental	2017-06-23	13	23:03:00	1	30	1	Arterial	1	Yes			1.6
13	2017-06-23	552	The Queen Elizabeth Hospital	12017	Mr Hynek Mergental	2017-06-23	13	23:06:00	1	30	2	Venous					1.5
13	2017-06-23	552	The Queen Elizabeth Hospital	12017	Mr Hynek Mergental	2017-06-23	13	23:40:00	2	0	1	Arterial					1.5
13	2017-06-23	552	The Queen Elizabeth Hospital	12017	Mr Hynek Mergental	2017-06-23	13	23:42:00	2	0	2	Venous					1.4
13	2017-06-23	552	The Queen Elizabeth Hospital	12017	Mr Hynek Mergental	2017-06-24	13	00:03:00	2	30	1	Arterial					1.4
13	2017-06-23	552	The Queen Elizabeth Hospital	12017	Mr Hynek Mergental	2017-06-24	13	00:00:00	2	30	2	Venous					1.4
13	2017-06-23	552	The Queen Elizabeth Hospital	12017	Mr Hynek Mergental	2017-06-24	13	00:36:00	3	0	1	Arterial					1.4
13	2017-06-23	552	The Queen Elizabeth Hospital	12017	Mr Hynek Mergental	2017-06-24	13	00:34:00	3	0	2	Venous					1.5
13	2017-06-23	552	The Queen Elizabeth Hospital	12017	Mr Hynek Mergental	2017-06-24	13	01:03:00	3	30	1	Arterial					1.5
13	2017-06-23	552	The Queen Elizabeth Hospital	12017	Mr Hynek Mergental	2017-06-24	13	01:00:00	3	30	2	Venous					1.6
13	2017-06-23	552	The Queen Elizabeth Hospital	12017	Mr Hynek Mergental	2017-06-23	13	21:13:00	99	99	1	Arterial					11.2
13	2017-06-23	552	The Queen Elizabeth Hospital	12017	Mr Hynek Mergental	2017-06-23	13	21:15:00	99	99	2	Venous					11.2
13	2017-06-23	552	The Queen Elizabeth Hospital	12017	Mr Hynek Mergental	2017-06-24	13	01:32:00	4	0	1	Arterial					1.9
13	2017-06-23	552	The Queen Elizabeth Hospital	12017	Mr Hynek Mergental	2017-06-24	13	01:35:00	4	0	2	Venous					2
13	2017-06-23	552	The Queen Elizabeth Hospital	12017	Mr Hynek Mergental	2017-06-24	13	02:32:00	5	0	1	Arterial					1.7
13	2017-06-23	552	The Queen Elizabeth Hospital	12017	Mr Hynek Mergental	2017-06-24	13	02:30:00	5	0	2	Venous					1.7
13	2017-06-23	552	The Queen Elizabeth Hospital	12017	Mr Hynek Mergental	2017-06-24	13	03:30:00	6	0	1	Arterial					1.7
13	2017-06-23	552	The Queen Elizabeth Hospital	12017	Mr Hynek Mergental	2017-06-24	13	03:32:00	6	0	2	Venous					1.7
13	2017-06-23	552	The Queen Elizabeth Hospital	12017	Mr Hynek Mergental	2017-06-24	13	05:21:00	8	0	1	Arterial					1.6
13	2017-06-23	552	The Queen Elizabeth Hospital	12017	Mr Hynek Mergental	2017-06-24	13	05:23:00	8	0	2	Venous					1.6
13	2017-06-23	552	The Queen Elizabeth Hospital	12017	Mr Hynek Mergental	2017-06-24	13	07:47:00	10	0	1	Arterial					1.4
13	2017-06-23	552	The Queen Elizabeth Hospital	12017	Mr Hynek Mergental	2017-06-24	13	07:50:00	10	0	2	Venous					1.3
13	2017-06-23	552	The Queen Elizabeth Hospital	12017	Mr Hynek Mergental	2017-06-24	13	09:35:00	12	0	1	Arterial					1.4
13	2017-06-23	552	The Queen Elizabeth Hospital	12017	Mr Hynek Mergental	2017-06-24	13	09:37:00	12	0	2	Venous					1.3
13	2017-06-23	552	The Queen Elizabeth Hospital	12017	Mr Hynek Mergental	2017-06-24	13	13:36:00	16	0	1	Arterial					1.1
13	2017-06-23	552	The Queen Elizabeth Hospital	12017	Mr Hynek Mergental	2017-06-24	13	13:34:00	16	0	2	Venous					1.2
13	2017-06-23	552	The Queen Elizabeth Hospital	12017	Mr Hynek Mergental	2017-06-24	13	15:31:00	18	0	1	Arterial					0.2
13	2017-06-23	552	The Queen Elizabeth Hospital	12017	Mr Hynek Mergental	2017-06-24	13	15:34:00	18	0	2	Venous					1.1
14	2017-06-25	552	The Queen Elizabeth Hospital	12017	Mr Hynek Mergental	2017-06-25	14	07:02:00	99	99	1	Arterial					12.8
14	2017-06-25	552	The Queen Elizabeth Hospital	12017	Mr Hynek Mergental	2017-06-25	14	07:04:00	99	99	2	Venous					11.8
14	2017-06-25	552	The Queen Elizabeth Hospital	12017	Mr Hynek Mergental	2017-06-25	14	07:33:00	0	0	1	Arterial					12.9
14	2017-06-25	552	The Queen Elizabeth Hospital	12017	Mr Hynek Mergental	2017-06-25	14	07:36:00	0	0	2	Venous					12.8
14	2017-06-25	552	The Queen Elizabeth Hospital	12017	Mr Hynek Mergental	2017-06-25	14	07:51:00	0	30	1	Arterial					6.4
14	2017-06-25	552	The Queen Elizabeth Hospital	12017	Mr Hynek Mergental	2017-06-25	14	07:51:00	0	30	2	Venous			1	Yes				1	Yes
14	2017-06-25	552	The Queen Elizabeth Hospital	12017	Mr Hynek Mergental	2017-06-25	14	08:27:00	1	0	1	Arterial					1
14	2017-06-25	552	The Queen Elizabeth Hospital	12017	Mr Hynek Mergental	2017-06-25	14	08:29:00	1	0	2	Venous					0.8
14	2017-06-25	552	The Queen Elizabeth Hospital	12017	Mr Hynek Mergental	2017-06-25	14	08:57:00	1	30	1	Arterial					0.8
14	2017-06-25	552	The Queen Elizabeth Hospital	12017	Mr Hynek Mergental	2017-06-25	14	09:01:00	1	30	2	Venous					0.8
14	2017-06-25	552	The Queen Elizabeth Hospital	12017	Mr Hynek Mergental	2017-06-25	14	09:44:00	2	0	1	Arterial					0.7
14	2017-06-25	552	The Queen Elizabeth Hospital	12017	Mr Hynek Mergental	2017-06-25	14	09:46:00	2	0	2	Venous					0.7
14	2017-06-25	552	The Queen Elizabeth Hospital	12017	Mr Hynek Mergental	2017-06-25	14	09:49:00	2	30	1	Arterial					0.7
14	2017-06-25	552	The Queen Elizabeth Hospital	12017	Mr Hynek Mergental	2017-06-25	14	09:51:00	2	30	2	Venous					0.6
14	2017-06-25	552	The Queen Elizabeth Hospital	12017	Mr Hynek Mergental	2017-06-25	14	10:32:00	3	0	1	Arterial					0.7
14	2017-06-25	552	The Queen Elizabeth Hospital	12017	Mr Hynek Mergental	2017-06-25	14	10:30:00	3	0	2	Venous					0.7
14	2017-06-25	552	The Queen Elizabeth Hospital	12017	Mr Hynek Mergental	2017-06-25	14	10:58:00	3	30	1	Arterial					0.7
14	2017-06-25	552	The Queen Elizabeth Hospital	12017	Mr Hynek Mergental	2017-06-25	14	10:56:00	3	30	2	Venous					0.7
14	2017-06-25	552	The Queen Elizabeth Hospital	12017	Mr Hynek Mergental	2017-06-25	14	11:21:00	4	0	1	Arterial					0.7
14	2017-06-25	552	The Queen Elizabeth Hospital	12017	Mr Hynek Mergental	2017-06-25	14	11:21:00	4	0	2	Venous					0.8
14	2017-06-25	552	The Queen Elizabeth Hospital	12017	Mr Hynek Mergental	2017-06-25	14	13:34:00	6	0	1	Arterial					1
14	2017-06-25	552	The Queen Elizabeth Hospital	12017	Mr Hynek Mergental	2017-06-25	14	13:45:00	6	0	2	Venous					1.1
14	2017-06-25	552	The Queen Elizabeth Hospital	12017	Mr Hynek Mergental	2017-06-25	14	15:13:00	8	0	1	Arterial					1.3
14	2017-06-25	552	The Queen Elizabeth Hospital	12017	Mr Hynek Mergental	2017-06-25	14	15:01:00	8	0	2	Venous					1.3
14	2017-06-25	552	The Queen Elizabeth Hospital	12017	Mr Hynek Mergental	2017-06-25	14	17:16:00	10	0	1	Arterial					1.2
14	2017-06-25	552	The Queen Elizabeth Hospital	12017	Mr Hynek Mergental	2017-06-25	14	17:18:00	10	0	2	Venous					1.1
15	2017-07-08	552	The Queen Elizabeth Hospital	12017	Mr Hynek Mergental	2017-07-08	15	03:42:00	99	0	1	Arterial					8
15	2017-07-08	552	The Queen Elizabeth Hospital	12017	Mr Hynek Mergental	2017-07-08	15	04:35:00	0	0	2	Venous					10.8
15	2017-07-08	552	The Queen Elizabeth Hospital	12017	Mr Hynek Mergental	2017-07-08	15	04:32:00	0	0	1	Arterial					11.2
15	2017-07-08	552	The Queen Elizabeth Hospital	12017	Mr Hynek Mergental	2017-07-08	15	04:52:00	0	30	2	Venous					7.2
15	2017-07-08	552	The Queen Elizabeth Hospital	12017	Mr Hynek Mergental	2017-07-08	15	04:55:00	0	30	1	Arterial					7.3
15	2017-07-08	552	The Queen Elizabeth Hospital	12017	Mr Hynek Mergental	2017-07-08	15	05:35:00	1	0	2	Venous					1.2
15	2017-07-08	552	The Queen Elizabeth Hospital	12017	Mr Hynek Mergental	2017-07-08	15	05:35:00	1	0	1	Arterial					1.2
15	2017-07-08	552	The Queen Elizabeth Hospital	12017	Mr Hynek Mergental	2017-07-08	15	06:02:00	1	30	1	Arterial					0.7
15	2017-07-08	552	The Queen Elizabeth Hospital	12017	Mr Hynek Mergental	2017-07-08	15	06:04:00	1	30	2	Venous					0.7
15	2017-07-08	552	The Queen Elizabeth Hospital	12017	Mr Hynek Mergental	2017-07-08	15	06:32:00	2	0	1	Arterial					0.6
15	2017-07-08	552	The Queen Elizabeth Hospital	12017	Mr Hynek Mergental	2017-07-08	15	06:34:00	2	0	2	Venous					0.6
15	2017-07-08	552	The Queen Elizabeth Hospital	12017	Mr Hynek Mergental	2017-07-08	15	07:04:00	2	30	1	Arterial					0.6
15	2017-07-08	552	The Queen Elizabeth Hospital	12017	Mr Hynek Mergental	2017-07-08	15	07:06:00	2	30	2	Venous					0.6
15	2017-07-08	552	The Queen Elizabeth Hospital	12017	Mr Hynek Mergental	2017-07-08	15	07:33:00	3	0	1	Arterial					0.7
15	2017-07-08	552	The Queen Elizabeth Hospital	12017	Mr Hynek Mergental	2017-07-08	15	07:31:00	3	0	2	Venous					0.7
15	2017-07-08	552	The Queen Elizabeth Hospital	12017	Mr Hynek Mergental	2017-07-08	15	08:02:00	3	30	1	Arterial					0.7
15	2017-07-08	552	The Queen Elizabeth Hospital	12017	Mr Hynek Mergental	2017-07-08	15	08:00:00	3	30	2	Venous					0.7
15	2017-07-08	552	The Queen Elizabeth Hospital	12017	Mr Hynek Mergental	2017-07-08	15	08:31:00	4	0	1	Arterial					0.8
15	2017-07-08	552	The Queen Elizabeth Hospital	12017	Mr Hynek Mergental	2017-07-08	15	08:29:00	4	0	2	Venous					0.8
15	2017-07-08	552	The Queen Elizabeth Hospital	12017	Mr Hynek Mergental	2017-07-08	15	10:30:00	6	0	1	Arterial					0.8
15	2017-07-08	552	The Queen Elizabeth Hospital	12017	Mr Hynek Mergental	2017-07-08	15	10:28:00	6	0	2	Venous					0.9
15	2017-07-08	552	The Queen Elizabeth Hospital	12017	Mr Hynek Mergental	2017-07-08	15	12:39:00	8	0	1	Arterial					0.7
15	2017-07-08	552	The Queen Elizabeth Hospital	12017	Mr Hynek Mergental	2017-07-08	15	12:35:00	8	0	2	Venous					0.7
15	2017-07-08	552	The Queen Elizabeth Hospital	12017	Mr Hynek Mergental	2017-07-08	15	14:32:00	10	0	1	Arterial					0.5
15	2017-07-08	552	The Queen Elizabeth Hospital	12017	Mr Hynek Mergental	2017-07-08	15	14:29:00	10	0	2	Venous					0.5
15	2017-07-08	552	The Queen Elizabeth Hospital	12017	Mr Hynek Mergental	2017-07-08	15	16:21:00	12	0	1	Arterial					0.4
15	2017-07-08	552	The Queen Elizabeth Hospital	12017	Mr Hynek Mergental	2017-07-08	15	16:24:00	12	0	2	Venous					0.4
16	2017-08-09	552	The Queen Elizabeth Hospital	12017	Mr Hynek Mergental	2017-08-09	16	15:56:00	0	99	1	Arterial					15.5
16	2017-08-09	552	The Queen Elizabeth Hospital	12017	Mr Hynek Mergental	2017-08-09	16	16:28:00	0	0	1	Arterial					8.3
16	2017-08-09	552	The Queen Elizabeth Hospital	12017	Mr Hynek Mergental	2017-08-09	16	16:25:00	0	0	2	Venous					8.1
16	2017-08-09	552	The Queen Elizabeth Hospital	12017	Mr Hynek Mergental	2017-08-09	16	16:48:00	0	30	1	Arterial					4.5
16	2017-08-09	552	The Queen Elizabeth Hospital	12017	Mr Hynek Mergental	2017-08-09	16	16:51:00	0	30	2	Venous					4.5
16	2017-08-09	552	The Queen Elizabeth Hospital	12017	Mr Hynek Mergental	2017-08-09	16	17:13:00	1	0	1	Arterial					0.7
16	2017-08-09	552	The Queen Elizabeth Hospital	12017	Mr Hynek Mergental	2017-08-09	16	17:16:00	1	0	2	Venous					0.8
16	2017-08-09	552	The Queen Elizabeth Hospital	12017	Mr Hynek Mergental	2017-08-09	16	17:48:00	1	30	1	Arterial					0.3
16	2017-08-09	552	The Queen Elizabeth Hospital	12017	Mr Hynek Mergental	2017-08-09	16	17:48:00	1	30	2	Venous					0.3
16	2017-08-09	552	The Queen Elizabeth Hospital	12017	Mr Hynek Mergental	2017-08-09	16	18:30:00	2	0	1	Arterial					0.2
16	2017-08-09	552	The Queen Elizabeth Hospital	12017	Mr Hynek Mergental	2017-08-09	16	18:25:00	2	0	2	Venous					0.4
16	2017-08-09	552	The Queen Elizabeth Hospital	12017	Mr Hynek Mergental	2017-08-09	16	18:47:00	2	30	2	Venous					0.3
16	2017-08-09	552	The Queen Elizabeth Hospital	12017	Mr Hynek Mergental	2017-08-09	16	18:47:00	2	30	1	Arterial					0.3
16	2017-08-09	552	The Queen Elizabeth Hospital	12017	Mr Hynek Mergental	2017-08-09	16	19:41:00	3	0	1	Arterial					0.4
16	2017-08-09	552	The Queen Elizabeth Hospital	12017	Mr Hynek Mergental	2017-08-09	16	19:38:00	3	0	2	Venous					0.4
16	2017-08-09	552	The Queen Elizabeth Hospital	12017	Mr Hynek Mergental	2017-08-09	16	19:56:00	3	30	1	Arterial					0.4
16	2017-08-09	552	The Queen Elizabeth Hospital	12017	Mr Hynek Mergental	2017-08-09	16	19:58:00	3	30	2	Venous					0.4
16	2017-08-09	552	The Queen Elizabeth Hospital	12017	Mr Hynek Mergental	2017-08-09	16	20:38:00	4	0	1	Arterial					0.6
16	2017-08-09	552	The Queen Elizabeth Hospital	12017	Mr Hynek Mergental	2017-08-09	16	20:41:00	4	0	2	Venous					0.6
16	2017-08-09	552	The Queen Elizabeth Hospital	12017	Mr Hynek Mergental	2017-08-09	16	21:24:00	5	0	1	Arterial					0.7
16	2017-08-09	552	The Queen Elizabeth Hospital	12017	Mr Hynek Mergental	2017-08-09	16	21:27:00	5	0	2	Venous					0.7
16	2017-08-09	552	The Queen Elizabeth Hospital	12017	Mr Hynek Mergental	2017-08-09	16	22:50:00	6	0	1	Arterial					1
16	2017-08-09	552	The Queen Elizabeth Hospital	12017	Mr Hynek Mergental	2017-08-09	16	22:46:00	6	0	2	Venous					1
16	2017-08-09	552	The Queen Elizabeth Hospital	12017	Mr Hynek Mergental	2017-08-10	16	00:11:00	8	0	1	Arterial					1.3
16	2017-08-09	552	The Queen Elizabeth Hospital	12017	Mr Hynek Mergental	2017-08-10	16	00:15:00	8	0	2	Venous					1.2
16	2017-08-09	552	The Queen Elizabeth Hospital	12017	Mr Hynek Mergental	2017-08-10	16	01:22:00	9	0	1	Arterial					1.2
16	2017-08-09	552	The Queen Elizabeth Hospital	12017	Mr Hynek Mergental	2017-08-10	16	01:25:00	9	0	2	Venous					1.2
17	2017-08-22	552	The Queen Elizabeth Hospital	12017	Mr Hynek Mergental	2017-08-22	17	06:21:00	99	99	1	Arterial					12.8
17	2017-08-22	552	The Queen Elizabeth Hospital	12017	Mr Hynek Mergental	2017-08-22	17	06:17:00	99	99	2	Venous					13.1
17	2017-08-22	552	The Queen Elizabeth Hospital	12017	Mr Hynek Mergental	2017-08-22	17	06:44:00	0	0	1	Arterial					10
17	2017-08-22	552	The Queen Elizabeth Hospital	12017	Mr Hynek Mergental	2017-08-22	17	06:40:00	0	0	2	Venous					9.8
17	2017-08-22	552	The Queen Elizabeth Hospital	12017	Mr Hynek Mergental	2017-08-22	17	07:11:00	0	30	1	Arterial					2.3
17	2017-08-22	552	The Queen Elizabeth Hospital	12017	Mr Hynek Mergental	2017-08-22	17	07:09:00	0	30	2	Venous					2.1
17	2017-08-22	552	The Queen Elizabeth Hospital	12017	Mr Hynek Mergental	2017-08-22	17	07:33:00	1	0	1	Arterial					0.6
17	2017-08-22	552	The Queen Elizabeth Hospital	12017	Mr Hynek Mergental	2017-08-22	17	07:35:00	1	0	2	Venous					0.7
17	2017-08-22	552	The Queen Elizabeth Hospital	12017	Mr Hynek Mergental	2017-08-22	17	08:02:00	1	30	1	Arterial					0.5
17	2017-08-22	552	The Queen Elizabeth Hospital	12017	Mr Hynek Mergental	2017-08-22	17	08:05:00	1	30	2	Venous					0.5
17	2017-08-22	552	The Queen Elizabeth Hospital	12017	Mr Hynek Mergental	2017-08-22	17	08:46:00	2	0	1	Arterial			1	Yes	0.4
17	2017-08-22	552	The Queen Elizabeth Hospital	12017	Mr Hynek Mergental	2017-08-22	17	08:44:00	2	0	2	Venous			1	Yes	0.4
17	2017-08-22	552	The Queen Elizabeth Hospital	12017	Mr Hynek Mergental	2017-08-22	17	09:07:00	2	30	1	Arterial								1	Yes
17	2017-08-22	552	The Queen Elizabeth Hospital	12017	Mr Hynek Mergental	2017-08-22	17	09:09:00	2	30	2	Venous								1	Yes
17	2017-08-22	552	The Queen Elizabeth Hospital	12017	Mr Hynek Mergental	2017-08-22	17	09:29:00	3	0	1	Arterial			1	Yes	0.4
17	2017-08-22	552	The Queen Elizabeth Hospital	12017	Mr Hynek Mergental	2017-08-22	17	09:31:00	3	0	2	Venous			1	Yes	0.4
17	2017-08-22	552	The Queen Elizabeth Hospital	12017	Mr Hynek Mergental	2017-08-22	17	10:05:00	3	30	1	Arterial			1	Yes	0.4
17	2017-08-22	552	The Queen Elizabeth Hospital	12017	Mr Hynek Mergental	2017-08-22	17	10:07:00	3	30	2	Venous			1	Yes	0.4
17	2017-08-22	552	The Queen Elizabeth Hospital	12017	Mr Hynek Mergental	2017-08-22	17	10:32:00	4	0	1	Arterial								1	Yes
17	2017-08-22	552	The Queen Elizabeth Hospital	12017	Mr Hynek Mergental	2017-08-22	17	10:35:00	4	0	2	Venous								1	Yes
17	2017-08-22	552	The Queen Elizabeth Hospital	12017	Mr Hynek Mergental	2017-08-22	17	11:38:00	5	0	1	Arterial			1	Yes	0.3
17	2017-08-22	552	The Queen Elizabeth Hospital	12017	Mr Hynek Mergental	2017-08-22	17	11:40:00	5	0	2	Venous			1	Yes	0.3
18	2017-09-16	552	The Queen Elizabeth Hospital	12017	Mr Hynek Mergental	2017-09-16	18	04:52:00	99	99	1	Arterial					17.8
18	2017-09-16	552	The Queen Elizabeth Hospital	12017	Mr Hynek Mergental	2017-09-16	18	06:05:00	0	0	2	Venous					15
18	2017-09-16	552	The Queen Elizabeth Hospital	12017	Mr Hynek Mergental	2017-09-16	18	06:09:00	0	0	1	Arterial					14.2
18	2017-09-16	552	The Queen Elizabeth Hospital	12017	Mr Hynek Mergental	2017-09-16	18	06:41:00	0	30	1	Arterial					4.8
18	2017-09-16	552	The Queen Elizabeth Hospital	12017	Mr Hynek Mergental	2017-09-16	18	06:43:00	0	30	2	Venous					4.8
18	2017-09-16	552	The Queen Elizabeth Hospital	12017	Mr Hynek Mergental	2017-09-16	18	07:08:00	1	0	1	Arterial					1.3
18	2017-09-16	552	The Queen Elizabeth Hospital	12017	Mr Hynek Mergental	2017-09-16	18	07:10:00	1	0	2	Venous					1.2
18	2017-09-16	552	The Queen Elizabeth Hospital	12017	Mr Hynek Mergental	2017-09-16	18	07:33:00	1	30	1	Arterial					0.5
18	2017-09-16	552	The Queen Elizabeth Hospital	12017	Mr Hynek Mergental	2017-09-16	18	07:36:00	1	30	2	Venous					0.5
18	2017-09-16	552	The Queen Elizabeth Hospital	12017	Mr Hynek Mergental	2017-09-16	18	07:59:00	2	0	1	Arterial					0.3
18	2017-09-16	552	The Queen Elizabeth Hospital	12017	Mr Hynek Mergental	2017-09-16	18	08:06:00	2	0	2	Venous					0.3
18	2017-09-16	552	The Queen Elizabeth Hospital	12017	Mr Hynek Mergental	2017-09-16	18	07:56:00	0	99	1	Arterial					1.1
18	2017-09-16	552	The Queen Elizabeth Hospital	12017	Mr Hynek Mergental	2017-09-16	18	08:29:00	2	30	1	Arterial					0.3
18	2017-09-16	552	The Queen Elizabeth Hospital	12017	Mr Hynek Mergental	2017-09-16	18	08:32:00	2	30	2	Venous					0.3
18	2017-09-16	552	The Queen Elizabeth Hospital	12017	Mr Hynek Mergental	2017-09-16	18	09:00:00	3	0	1	Arterial					0.3
18	2017-09-16	552	The Queen Elizabeth Hospital	12017	Mr Hynek Mergental	2017-09-16	18	09:05:00	3	0	2	Venous					0.3
18	2017-09-16	552	The Queen Elizabeth Hospital	12017	Mr Hynek Mergental	2017-09-16	18	09:35:00	3	30	1	Arterial					0.5
18	2017-09-16	552	The Queen Elizabeth Hospital	12017	Mr Hynek Mergental	2017-09-16	18	09:37:00	3	30	2	Venous					0.4
18	2017-09-16	552	The Queen Elizabeth Hospital	12017	Mr Hynek Mergental	2017-09-16	18	10:09:00	4	0	1	Arterial					0.5
18	2017-09-16	552	The Queen Elizabeth Hospital	12017	Mr Hynek Mergental	2017-09-16	18	10:14:00	4	0	2	Venous					0.5
18	2017-09-16	552	The Queen Elizabeth Hospital	12017	Mr Hynek Mergental	2017-09-16	18	11:07:00	5	0	1	Arterial					0.7
18	2017-09-16	552	The Queen Elizabeth Hospital	12017	Mr Hynek Mergental	2017-09-16	18	11:10:00	5	0	2	Venous					0.7
18	2017-09-16	552	The Queen Elizabeth Hospital	12017	Mr Hynek Mergental	2017-09-16	18	12:25:00	6	0	1	Arterial					1
18	2017-09-16	552	The Queen Elizabeth Hospital	12017	Mr Hynek Mergental	2017-09-16	18	12:28:00	6	0	2	Venous					0.9
19	2017-09-22	552	The Queen Elizabeth Hospital	12017	Mr Hynek Mergental	2017-09-21	19	23:52:00	99	99	1	Arterial					9.4
19	2017-09-22	552	The Queen Elizabeth Hospital	12017	Mr Hynek Mergental	2017-09-21	19	23:50:00	99	99	2	Venous					9.4
19	2017-09-22	552	The Queen Elizabeth Hospital	12017	Mr Hynek Mergental	2017-09-22	19	01:13:00	0	0	1	Arterial					11.6
19	2017-09-22	552	The Queen Elizabeth Hospital	12017	Mr Hynek Mergental	2017-09-22	19	01:11:00	0	0	2	Venous					12.3
19	2017-09-22	552	The Queen Elizabeth Hospital	12017	Mr Hynek Mergental	2017-09-22	19	01:16:00	0	30	1	Arterial					9.9
19	2017-09-22	552	The Queen Elizabeth Hospital	12017	Mr Hynek Mergental	2017-09-22	19	01:18:00	0	30	2	Venous					10.2
19	2017-09-22	552	The Queen Elizabeth Hospital	12017	Mr Hynek Mergental	2017-09-22	19	01:57:00	1	0	1	Arterial					0.8
19	2017-09-22	552	The Queen Elizabeth Hospital	12017	Mr Hynek Mergental	2017-09-22	19	01:54:00	1	0	2	Venous					0.8
19	2017-09-22	552	The Queen Elizabeth Hospital	12017	Mr Hynek Mergental	2017-09-22	19	02:27:00	1	30	1	Arterial					0.4
19	2017-09-22	552	The Queen Elizabeth Hospital	12017	Mr Hynek Mergental	2017-09-22	19	02:29:00	1	30	2	Venous					0.4
19	2017-09-22	552	The Queen Elizabeth Hospital	12017	Mr Hynek Mergental	2017-09-22	19	02:53:00	2	0	1	Arterial					0.5
19	2017-09-22	552	The Queen Elizabeth Hospital	12017	Mr Hynek Mergental	2017-09-22	19	02:56:00	2	0	2	Venous					0.5
19	2017-09-22	552	The Queen Elizabeth Hospital	12017	Mr Hynek Mergental	2017-09-22	19	03:34:00	2	30	1	Arterial					0.6
19	2017-09-22	552	The Queen Elizabeth Hospital	12017	Mr Hynek Mergental	2017-09-22	19	03:32:00	2	30	2	Venous					0.7
19	2017-09-22	552	The Queen Elizabeth Hospital	12017	Mr Hynek Mergental	2017-09-22	19	03:55:00	3	0	1	Arterial					0.7
19	2017-09-22	552	The Queen Elizabeth Hospital	12017	Mr Hynek Mergental	2017-09-22	19	03:52:00	3	0	2	Venous					0.7
19	2017-09-22	552	The Queen Elizabeth Hospital	12017	Mr Hynek Mergental	2017-09-22	19	04:23:00	3	30	1	Arterial					0.8
19	2017-09-22	552	The Queen Elizabeth Hospital	12017	Mr Hynek Mergental	2017-09-22	19	04:25:00	3	30	2	Venous					0.8
19	2017-09-22	552	The Queen Elizabeth Hospital	12017	Mr Hynek Mergental	2017-09-22	19	05:04:00	4	0	1	Arterial					0.9
19	2017-09-22	552	The Queen Elizabeth Hospital	12017	Mr Hynek Mergental	2017-09-22	19	05:01:00	4	0	2	Venous					0.9
19	2017-09-22	552	The Queen Elizabeth Hospital	12017	Mr Hynek Mergental	2017-09-22	19	07:02:00	6	0	1	Arterial					0.9
19	2017-09-22	552	The Queen Elizabeth Hospital	12017	Mr Hynek Mergental	2017-09-22	19	07:06:00	6	0	2	Venous					0.9
19	2017-09-22	552	The Queen Elizabeth Hospital	12017	Mr Hynek Mergental	2017-09-22	19	09:05:00	8	0	1	Arterial					0.6
19	2017-09-22	552	The Queen Elizabeth Hospital	12017	Mr Hynek Mergental	2017-09-22	19	09:01:00	8	0	2	Venous					0.6
20	2017-10-18	552	The Queen Elizabeth Hospital	12017	Mr Hynek Mergental	2017-10-18	20	10:00:00	99	0	1	Arterial					11
20	2017-10-18	552	The Queen Elizabeth Hospital	12017	Mr Hynek Mergental	2017-10-18	20	10:19:00	0	0	1	Arterial					8.6
20	2017-10-18	552	The Queen Elizabeth Hospital	12017	Mr Hynek Mergental	2017-10-18	20	10:21:00	0	0	2	Venous					8.6
20	2017-10-18	552	The Queen Elizabeth Hospital	12017	Mr Hynek Mergental	2017-10-18	20	10:34:00	0	30	1	Arterial					4
20	2017-10-18	552	The Queen Elizabeth Hospital	12017	Mr Hynek Mergental	2017-10-18	20	10:36:00	0	30	2	Venous					4.1
20	2017-10-18	552	The Queen Elizabeth Hospital	12017	Mr Hynek Mergental	2017-10-18	20	11:13:00	1	0	1	Arterial					1
20	2017-10-18	552	The Queen Elizabeth Hospital	12017	Mr Hynek Mergental	2017-10-18	20	11:11:00	1	0	2	Venous					0.9
20	2017-10-18	552	The Queen Elizabeth Hospital	12017	Mr Hynek Mergental	2017-10-18	20	11:36:00	1	30	1	Arterial					1
20	2017-10-18	552	The Queen Elizabeth Hospital	12017	Mr Hynek Mergental	2017-10-18	20	11:38:00	1	30	2	Venous					1
20	2017-10-18	552	The Queen Elizabeth Hospital	12017	Mr Hynek Mergental	2017-10-18	20	11:58:00	99	2	1	Arterial					1.9
20	2017-10-18	552	The Queen Elizabeth Hospital	12017	Mr Hynek Mergental	2017-10-18	20	12:11:00	2	0	1	Arterial					1
20	2017-10-18	552	The Queen Elizabeth Hospital	12017	Mr Hynek Mergental	2017-10-18	20	12:08:00	2	0	2	Venous					0.9
20	2017-10-18	552	The Queen Elizabeth Hospital	12017	Mr Hynek Mergental	2017-10-18	20	12:43:00	2	30	1	Arterial					0.8
20	2017-10-18	552	The Queen Elizabeth Hospital	12017	Mr Hynek Mergental	2017-10-18	20	12:46:00	2	30	2	Venous					0.8
20	2017-10-18	552	The Queen Elizabeth Hospital	12017	Mr Hynek Mergental	2017-10-18	20	13:09:00	3	0	1	Arterial					0.9
20	2017-10-18	552	The Queen Elizabeth Hospital	12017	Mr Hynek Mergental	2017-10-18	20	13:12:00	3	0	2	Venous					0.8
20	2017-10-18	552	The Queen Elizabeth Hospital	12017	Mr Hynek Mergental	2017-10-18	20	13:51:00	99	4	1	Arterial					1
20	2017-10-18	552	The Queen Elizabeth Hospital	12017	Mr Hynek Mergental	2017-10-18	20	13:46:00	3	30	1	Arterial					1.1
20	2017-10-18	552	The Queen Elizabeth Hospital	12017	Mr Hynek Mergental	2017-10-18	20	13:48:00	3	30	2	Venous					1
20	2017-10-18	552	The Queen Elizabeth Hospital	12017	Mr Hynek Mergental	2017-10-18	20	15:05:00	4	0	2	Venous					1.3
20	2017-10-18	552	The Queen Elizabeth Hospital	12017	Mr Hynek Mergental	2017-10-18	20	15:02:00	4	0	1	Arterial					1.3
20	2017-10-18	552	The Queen Elizabeth Hospital	12017	Mr Hynek Mergental	2017-10-18	20	15:20:00	5	0	1	Arterial					1
20	2017-10-18	552	The Queen Elizabeth Hospital	12017	Mr Hynek Mergental	2017-10-18	20	15:17:00	5	0	2	Venous					1.1
21	2017-10-26	552	The Queen Elizabeth Hospital	12017	Mr Hynek Mergental	2017-10-26	21	13:02:00	99	99	1	Arterial					10.1
21	2017-10-26	552	The Queen Elizabeth Hospital	12017	Mr Hynek Mergental	2017-10-26	21	13:00:00	0	0	1	Arterial					12
21	2017-10-26	552	The Queen Elizabeth Hospital	12017	Mr Hynek Mergental	2017-10-26	21	12:58:00	0	0	2	Venous					12.5
21	2017-10-26	552	The Queen Elizabeth Hospital	12017	Mr Hynek Mergental	2017-10-26	21	13:31:00	0	30	1	Arterial					1.5
21	2017-10-26	552	The Queen Elizabeth Hospital	12017	Mr Hynek Mergental	2017-10-26	21	13:28:00	0	30	2	Venous					1.4
21	2017-10-26	552	The Queen Elizabeth Hospital	12017	Mr Hynek Mergental	2017-10-26	21	13:57:00	1	0	1	Arterial					1
21	2017-10-26	552	The Queen Elizabeth Hospital	12017	Mr Hynek Mergental	2017-10-26	21	13:51:00	1	0	2	Venous					1.1
21	2017-10-26	552	The Queen Elizabeth Hospital	12017	Mr Hynek Mergental	2017-10-26	21	14:19:00	1	30	1	Arterial					0.9
21	2017-10-26	552	The Queen Elizabeth Hospital	12017	Mr Hynek Mergental	2017-10-26	21	14:23:00	1	30	2	Venous					1
21	2017-10-26	552	The Queen Elizabeth Hospital	12017	Mr Hynek Mergental	2017-10-26	21	14:51:00	2	0	1	Arterial					0.9
21	2017-10-26	552	The Queen Elizabeth Hospital	12017	Mr Hynek Mergental	2017-10-26	21	14:51:00	2	0	2	Venous					1
21	2017-10-26	552	The Queen Elizabeth Hospital	12017	Mr Hynek Mergental	2017-10-26	21	15:26:00	2	30	1	Arterial					1.1
21	2017-10-26	552	The Queen Elizabeth Hospital	12017	Mr Hynek Mergental	2017-10-26	21	15:24:00	2	30	2	Venous					1.2
21	2017-10-26	552	The Queen Elizabeth Hospital	12017	Mr Hynek Mergental	2017-10-26	21	15:55:00	3	0	1	Arterial					1.2
21	2017-10-26	552	The Queen Elizabeth Hospital	12017	Mr Hynek Mergental	2017-10-26	21	15:57:00	3	0	2	Venous					1.2
21	2017-10-26	552	The Queen Elizabeth Hospital	12017	Mr Hynek Mergental	2017-10-26	21	16:17:00	3	30	1	Arterial					1.2
21	2017-10-26	552	The Queen Elizabeth Hospital	12017	Mr Hynek Mergental	2017-10-26	21	16:20:00	3	30	2	Venous					1.3
21	2017-10-26	552	The Queen Elizabeth Hospital	12017	Mr Hynek Mergental	2017-10-26	21	16:50:00	4	0	1	Arterial					1.1
21	2017-10-26	552	The Queen Elizabeth Hospital	12017	Mr Hynek Mergental	2017-10-26	21	16:57:00	4	0	2	Venous					1.3
21	2017-10-26	552	The Queen Elizabeth Hospital	12017	Mr Hynek Mergental	2017-10-26	21	19:00:00	6	0	1	Arterial					1.1
21	2017-10-26	552	The Queen Elizabeth Hospital	12017	Mr Hynek Mergental	2017-10-26	21	18:58:00	6	0	2	Venous					1.2
22	2017-11-01	552	The Queen Elizabeth Hospital	12017	Mr Hynek Mergental	2017-11-01	22	06:12:00	99	99	1	Arterial					11.7
22	2017-11-01	552	The Queen Elizabeth Hospital	12017	Mr Hynek Mergental	2017-11-01	22	06:35:00	0	0	1	Arterial					12.3
22	2017-11-01	552	The Queen Elizabeth Hospital	12017	Mr Hynek Mergental	2017-11-01	22	06:37:00	0	0	2	Venous					11.8
22	2017-11-01	552	The Queen Elizabeth Hospital	12017	Mr Hynek Mergental	2017-11-01	22	07:00:00	0	30	1	Arterial					2.1
22	2017-11-01	552	The Queen Elizabeth Hospital	12017	Mr Hynek Mergental	2017-11-01	22	07:02:00	0	30	2	Venous					2.1
22	2017-11-01	552	The Queen Elizabeth Hospital	12017	Mr Hynek Mergental	2017-11-01	22	07:28:00	1	0	1	Arterial					1.6
22	2017-11-01	552	The Queen Elizabeth Hospital	12017	Mr Hynek Mergental	2017-11-01	22	07:25:00	1	0	2	Venous					1.6
22	2017-11-01	552	The Queen Elizabeth Hospital	12017	Mr Hynek Mergental	2017-11-01	22	08:02:00	1	30	1	Arterial					1.3
22	2017-11-01	552	The Queen Elizabeth Hospital	12017	Mr Hynek Mergental	2017-11-01	22	08:04:00	1	30	2	Venous					1.3
22	2017-11-01	552	The Queen Elizabeth Hospital	12017	Mr Hynek Mergental	2017-11-01	22	08:34:00	2	0	1	Arterial					1.1
22	2017-11-01	552	The Queen Elizabeth Hospital	12017	Mr Hynek Mergental	2017-11-01	22	08:32:00	2	0	2	Venous					1.2
22	2017-11-01	552	The Queen Elizabeth Hospital	12017	Mr Hynek Mergental	2017-11-01	22	09:01:00	2	30	1	Arterial					1
22	2017-11-01	552	The Queen Elizabeth Hospital	12017	Mr Hynek Mergental	2017-11-01	22	08:58:00	2	30	2	Venous					1
22	2017-11-01	552	The Queen Elizabeth Hospital	12017	Mr Hynek Mergental	2017-11-01	22	09:34:00	3	0	1	Arterial					1.1
22	2017-11-01	552	The Queen Elizabeth Hospital	12017	Mr Hynek Mergental	2017-11-01	22	09:37:00	3	0	2	Venous					1.1
22	2017-11-01	552	The Queen Elizabeth Hospital	12017	Mr Hynek Mergental	2017-11-01	22	10:07:00	3	30	1	Arterial					1
22	2017-11-01	552	The Queen Elizabeth Hospital	12017	Mr Hynek Mergental	2017-11-01	22	10:05:00	3	30	2	Venous					1
22	2017-11-01	552	The Queen Elizabeth Hospital	12017	Mr Hynek Mergental	2017-11-01	22	10:33:00	4	0	1	Arterial					1.3
22	2017-11-01	552	The Queen Elizabeth Hospital	12017	Mr Hynek Mergental	2017-11-01	22	10:36:00	4	0	2	Venous					1.3
23	2017-11-04	552	The Queen Elizabeth Hospital	12017	Mr Hynek Mergental	2017-11-04	23	20:12:00	99	99	1	Arterial					9.8
23	2017-11-04	552	The Queen Elizabeth Hospital	12017	Mr Hynek Mergental	2017-11-04	23	20:08:00	0	0	1	Arterial					9.5
23	2017-11-04	552	The Queen Elizabeth Hospital	12017	Mr Hynek Mergental	2017-11-04	23	20:06:00	0	0	2	Venous					10.2
23	2017-11-04	552	The Queen Elizabeth Hospital	12017	Mr Hynek Mergental	2017-11-04	23	20:38:00	0	30	2	Venous					4.5
23	2017-11-04	552	The Queen Elizabeth Hospital	12017	Mr Hynek Mergental	2017-11-04	23	20:40:00	0	30	1	Arterial					4.2
23	2017-11-04	552	The Queen Elizabeth Hospital	12017	Mr Hynek Mergental	2017-11-04	23	21:08:00	1	0	1	Arterial					1.2
23	2017-11-04	552	The Queen Elizabeth Hospital	12017	Mr Hynek Mergental	2017-11-04	23	21:10:00	1	0	2	Venous					1.1
23	2017-11-04	552	The Queen Elizabeth Hospital	12017	Mr Hynek Mergental	2017-11-04	23	21:38:00	1	30	1	Arterial					0.8
23	2017-11-04	552	The Queen Elizabeth Hospital	12017	Mr Hynek Mergental	2017-11-04	23	21:36:00	1	30	2	Venous					0.8
23	2017-11-04	552	The Queen Elizabeth Hospital	12017	Mr Hynek Mergental	2017-11-04	23	22:13:00	2	0	1	Arterial					0.7
23	2017-11-04	552	The Queen Elizabeth Hospital	12017	Mr Hynek Mergental	2017-11-04	23	22:16:00	2	0	2	Venous					0.6
23	2017-11-04	552	The Queen Elizabeth Hospital	12017	Mr Hynek Mergental	2017-11-04	23	22:31:00	2	30	1	Arterial					0.7
23	2017-11-04	552	The Queen Elizabeth Hospital	12017	Mr Hynek Mergental	2017-11-04	23	22:34:00	2	30	2	Venous					0.7
23	2017-11-04	552	The Queen Elizabeth Hospital	12017	Mr Hynek Mergental	2017-11-04	23	23:02:00	3	0	1	Arterial					0.8
23	2017-11-04	552	The Queen Elizabeth Hospital	12017	Mr Hynek Mergental	2017-11-04	23	23:05:00	3	0	2	Venous					0.8
23	2017-11-04	552	The Queen Elizabeth Hospital	12017	Mr Hynek Mergental	2017-11-04	23	23:33:00	3	30	1	Arterial					1.1
23	2017-11-04	552	The Queen Elizabeth Hospital	12017	Mr Hynek Mergental	2017-11-04	23	23:35:00	3	30	2	Venous					1.1
23	2017-11-04	552	The Queen Elizabeth Hospital	12017	Mr Hynek Mergental	2017-11-05	23	00:04:00	4	0	1	Arterial					1.2
23	2017-11-04	552	The Queen Elizabeth Hospital	12017	Mr Hynek Mergental	2017-11-05	23	00:06:00	4	0	2	Venous					1.2
23	2017-11-04	552	The Queen Elizabeth Hospital	12017	Mr Hynek Mergental	2017-11-05	23	02:18:00	6	0	1	Arterial					1
23	2017-11-04	552	The Queen Elizabeth Hospital	12017	Mr Hynek Mergental	2017-11-05	23	02:20:00	6	0	2	Venous					1
23	2017-11-04	552	The Queen Elizabeth Hospital	12017	Mr Hynek Mergental	2017-11-05	23	04:23:00	8	0	1	Arterial					1.1
23	2017-11-04	552	The Queen Elizabeth Hospital	12017	Mr Hynek Mergental	2017-11-05	23	04:26:00	8	0	2	Venous					1.1
23	2017-11-04	552	The Queen Elizabeth Hospital	12017	Mr Hynek Mergental	2017-11-05	23	05:49:00	10	0	1	Arterial					1.1
23	2017-11-04	552	The Queen Elizabeth Hospital	12017	Mr Hynek Mergental	2017-11-05	23	08:53:00	12	0	1	Arterial					1.7
23	2017-11-04	552	The Queen Elizabeth Hospital	12017	Mr Hynek Mergental	2017-11-05	23	08:44:00	12	0	2	Venous					1.7
23	2017-11-04	552	The Queen Elizabeth Hospital	12017	Mr Hynek Mergental	2017-11-05	23	09:35:00	13	0	1	Arterial					1.7
23	2017-11-04	552	The Queen Elizabeth Hospital	12017	Mr Hynek Mergental	2017-11-05	23	09:37:00	13	30	2	Venous					1.6
24	2017-11-16	552	The Queen Elizabeth Hospital	12017	Mr Hynek Mergental	2017-11-16	24	13:22:00	0	99	1	Arterial					11.2
24	2017-11-16	552	The Queen Elizabeth Hospital	12017	Mr Hynek Mergental	2017-11-16	24	13:27:00	0	0	2	Venous					11.5
24	2017-11-16	552	The Queen Elizabeth Hospital	12017	Mr Hynek Mergental	2017-11-16	24	13:25:00	0	0	1	Arterial					11.8
24	2017-11-16	552	The Queen Elizabeth Hospital	12017	Mr Hynek Mergental	2017-11-16	24	14:00:00	0	30	2	Venous					15
24	2017-11-16	552	The Queen Elizabeth Hospital	12017	Mr Hynek Mergental	2017-11-16	24	14:02:00	0	30	1	Arterial					14.5
24	2017-11-16	552	The Queen Elizabeth Hospital	12017	Mr Hynek Mergental	2017-11-16	24	14:16:00	1	0	2	Venous					14.8
24	2017-11-16	552	The Queen Elizabeth Hospital	12017	Mr Hynek Mergental	2017-11-16	24	14:21:00	1	0	1	Arterial					15.1
24	2017-11-16	552	The Queen Elizabeth Hospital	12017	Mr Hynek Mergental	2017-11-16	24	15:00:00	1	30	2	Venous					17.1
24	2017-11-16	552	The Queen Elizabeth Hospital	12017	Mr Hynek Mergental	2017-11-16	24	14:58:00	1	30	1	Arterial					17.7
24	2017-11-16	552	The Queen Elizabeth Hospital	12017	Mr Hynek Mergental	2017-11-16	24	15:15:00	2	0	2	Venous					17.7
24	2017-11-16	552	The Queen Elizabeth Hospital	12017	Mr Hynek Mergental	2017-11-16	24	15:18:00	2	0	2	Venous					18.2
24	2017-11-16	552	The Queen Elizabeth Hospital	12017	Mr Hynek Mergental	2017-11-16	24	16:06:00	2	30	1	Arterial						1	Yes
24	2017-11-16	552	The Queen Elizabeth Hospital	12017	Mr Hynek Mergental	2017-11-16	24	16:10:00	2	30	2	Venous						1	Yes
24	2017-11-16	552	The Queen Elizabeth Hospital	12017	Mr Hynek Mergental	2017-11-16	24	16:44:00	3	30	1	Arterial						1	Yes
24	2017-11-16	552	The Queen Elizabeth Hospital	12017	Mr Hynek Mergental	2017-11-16	24	17:22:00	4	0	2	Venous						1	Yes
24	2017-11-16	552	The Queen Elizabeth Hospital	12017	Mr Hynek Mergental	2017-11-16	24	17:25:00	4	0	1	Arterial						1	Yes
24	2017-11-16	552	The Queen Elizabeth Hospital	12017	Mr Hynek Mergental	2017-11-16	24	16:46:00	3	30	2	Venous						1	Yes
24	2017-11-16	552	The Queen Elizabeth Hospital	12017	Mr Hynek Mergental	2017-11-16	24	18:17:00	5	0	1	Arterial						1	Yes
24	2017-11-16	552	The Queen Elizabeth Hospital	12017	Mr Hynek Mergental	2017-11-16	24	18:19:00	5	0	2	Venous						1	Yes
24	2017-11-16	552	The Queen Elizabeth Hospital	12017	Mr Hynek Mergental	2017-11-16	24	19:06:00	6	0	1	Arterial						1	Yes
24	2017-11-16	552	The Queen Elizabeth Hospital	12017	Mr Hynek Mergental	2017-11-16	24	19:03:00	6	0	2	Venous						1	Yes
24	2017-11-16	552	The Queen Elizabeth Hospital	12017	Mr Hynek Mergental	2017-11-16	24	23:23:00	9	0	1	Arterial						1	Yes
24	2017-11-16	552	The Queen Elizabeth Hospital	12017	Mr Hynek Mergental	2017-11-16	24	23:21:00	9	0	2	Venous						1	Yes
24	2017-11-16	552	The Queen Elizabeth Hospital	12017	Mr Hynek Mergental	2017-11-17	24	01:11:00	12	0	1	Arterial						1	Yes
24	2017-11-16	552	The Queen Elizabeth Hospital	12017	Mr Hynek Mergental	2017-11-17	24	01:07:00	12	0	2	Venous						1	Yes
24	2017-11-16	552	The Queen Elizabeth Hospital	12017	Mr Hynek Mergental	2017-11-17	24	09:19:00	20	0	1	Arterial						1	Yes
24	2017-11-16	552	The Queen Elizabeth Hospital	12017	Mr Hynek Mergental	2017-11-17	24	09:22:00	20	0	2	Venous						1	Yes
25	2017-12-17	552	The Queen Elizabeth Hospital	12017	Mr Hynek Mergental	2017-12-18	25	00:20:00	0	99	1	Arterial					14.4
25	2017-12-17	552	The Queen Elizabeth Hospital	12017	Mr Hynek Mergental	2017-12-18	25	01:22:00	0	0	1	Arterial					14.9
25	2017-12-17	552	The Queen Elizabeth Hospital	12017	Mr Hynek Mergental	2017-12-18	25	01:04:00	0	0	2	Venous					14.8
25	2017-12-17	552	The Queen Elizabeth Hospital	12017	Mr Hynek Mergental	2017-12-18	25	01:27:00	0	30	2	Venous					13
25	2017-12-17	552	The Queen Elizabeth Hospital	12017	Mr Hynek Mergental	2017-12-18	25	01:33:00	0	30	1	Arterial					12.8
25	2017-12-17	552	The Queen Elizabeth Hospital	12017	Mr Hynek Mergental	2017-12-18	25	01:54:00	1	0	2	Venous					12.2
25	2017-12-17	552	The Queen Elizabeth Hospital	12017	Mr Hynek Mergental	2017-12-18	25	01:57:00	1	0	1	Arterial					12.2
25	2017-12-17	552	The Queen Elizabeth Hospital	12017	Mr Hynek Mergental	2017-12-18	25	02:25:00	1	30	1	Arterial					10.6
25	2017-12-17	552	The Queen Elizabeth Hospital	12017	Mr Hynek Mergental	2017-12-18	25	03:02:00	2	0	1	Arterial					7.9
25	2017-12-17	552	The Queen Elizabeth Hospital	12017	Mr Hynek Mergental	2017-12-18	25	02:55:00	2	0	2	Venous					8.4
25	2017-12-17	552	The Queen Elizabeth Hospital	12017	Mr Hynek Mergental	2017-12-18	25	03:33:00	2	30	1	Arterial	1	Yes			6.7
25	2017-12-17	552	The Queen Elizabeth Hospital	12017	Mr Hynek Mergental	2017-12-18	25	03:37:00	2	30	2	Venous					6.3
25	2017-12-17	552	The Queen Elizabeth Hospital	12017	Mr Hynek Mergental	2017-12-18	25	02:31:00	1	30	2	Venous					10.9
25	2017-12-17	552	The Queen Elizabeth Hospital	12017	Mr Hynek Mergental	2017-12-18	25	03:59:00	3	0	2	Venous	1	Yes			6.6
25	2017-12-17	552	The Queen Elizabeth Hospital	12017	Mr Hynek Mergental	2017-12-18	25	04:03:00	3	0	1	Arterial	1	Yes			6.6
25	2017-12-17	552	The Queen Elizabeth Hospital	12017	Mr Hynek Mergental	2017-12-18	25	04:23:00	3	30	2	Venous	1	Yes			6
25	2017-12-17	552	The Queen Elizabeth Hospital	12017	Mr Hynek Mergental	2017-12-18	25	04:20:00	3	30	1	Arterial	1	Yes			6.3
25	2017-12-17	552	The Queen Elizabeth Hospital	12017	Mr Hynek Mergental	2017-12-18	25	04:51:00	4	0	2	Venous	1	Yes			6.4
25	2017-12-17	552	The Queen Elizabeth Hospital	12017	Mr Hynek Mergental	2017-12-18	25	04:53:00	4	0	1	Arterial	1	Yes			6.3
25	2017-12-17	552	The Queen Elizabeth Hospital	12017	Mr Hynek Mergental	2017-12-18	25	05:51:00	5	0	1	Arterial	1	Yes			6.2
25	2017-12-17	552	The Queen Elizabeth Hospital	12017	Mr Hynek Mergental	2017-12-18	25	05:48:00	5	0	2	Venous	1	Yes			6.2
25	2017-12-17	552	The Queen Elizabeth Hospital	12017	Mr Hynek Mergental	2017-12-18	25	07:39:00	6	30	1	Arterial	1	Yes			6
25	2017-12-17	552	The Queen Elizabeth Hospital	12017	Mr Hynek Mergental	2017-12-18	25	07:35:00	6	30	2	Venous	1	Yes			5.8
25	2017-12-17	552	The Queen Elizabeth Hospital	12017	Mr Hynek Mergental	2017-12-18	25	08:45:00	8	0	2	Venous	1	Yes			5.4
25	2017-12-17	552	The Queen Elizabeth Hospital	12017	Mr Hynek Mergental	2017-12-18	25	08:43:00	8	0	1	Arterial	1	Yes			5.5
25	2017-12-17	552	The Queen Elizabeth Hospital	12017	Mr Hynek Mergental	2017-12-18	25	09:51:00	9	0	1	Arterial	1	Yes			5.1
25	2017-12-17	552	The Queen Elizabeth Hospital	12017	Mr Hynek Mergental	2017-12-18	25	09:45:00	9	0	1	Arterial	1	Yes			5.5
26	2017-12-18	552	The Queen Elizabeth Hospital	12017	Mr Hynek Mergental	2017-12-18	26	14:55:00	0	99	1	Arterial					8.8
26	2017-12-18	552	The Queen Elizabeth Hospital	12017	Mr Hynek Mergental	2017-12-18	26	15:40:00	0	0	1	Arterial					12.8
26	2017-12-18	552	The Queen Elizabeth Hospital	12017	Mr Hynek Mergental	2017-12-18	26	15:58:00	0	0	2	Venous					13.1
26	2017-12-18	552	The Queen Elizabeth Hospital	12017	Mr Hynek Mergental	2017-12-18	26	16:00:00	0	30	1	Arterial					9.5
26	2017-12-18	552	The Queen Elizabeth Hospital	12017	Mr Hynek Mergental	2017-12-18	26	16:03:00	0	30	2	Venous					9.3
26	2017-12-18	552	The Queen Elizabeth Hospital	12017	Mr Hynek Mergental	2017-12-18	26	16:26:00	1	0	2	Venous					5.7
26	2017-12-18	552	The Queen Elizabeth Hospital	12017	Mr Hynek Mergental	2017-12-18	26	16:24:00	1	0	1	Arterial					5.7
26	2017-12-18	552	The Queen Elizabeth Hospital	12017	Mr Hynek Mergental	2017-12-18	26	17:05:00	1	30	2	Venous								1	Yes
26	2017-12-18	552	The Queen Elizabeth Hospital	12017	Mr Hynek Mergental	2017-12-18	26	17:01:00	1	30	1	Arterial					2.2
26	2017-12-18	552	The Queen Elizabeth Hospital	12017	Mr Hynek Mergental	2017-12-18	26	17:36:00	2	0	2	Venous					1.6
26	2017-12-18	552	The Queen Elizabeth Hospital	12017	Mr Hynek Mergental	2017-12-18	26	17:33:00	2	0	1	Arterial					1.6
26	2017-12-18	552	The Queen Elizabeth Hospital	12017	Mr Hynek Mergental	2017-12-18	26	17:52:00	2	30	2	Venous					1.8
26	2017-12-18	552	The Queen Elizabeth Hospital	12017	Mr Hynek Mergental	2017-12-18	26	17:54:00	2	30	1	Arterial					1.8
26	2017-12-18	552	The Queen Elizabeth Hospital	12017	Mr Hynek Mergental	2017-12-18	26	18:57:00	3	30	2	Venous					2.5
26	2017-12-18	552	The Queen Elizabeth Hospital	12017	Mr Hynek Mergental	2017-12-18	26	18:53:00	3	30	1	Arterial			1	Yes				1	Yes
26	2017-12-18	552	The Queen Elizabeth Hospital	12017	Mr Hynek Mergental	2017-12-18	26	19:26:00	4	0	1	Arterial					2.9
26	2017-12-18	552	The Queen Elizabeth Hospital	12017	Mr Hynek Mergental	2017-12-18	26	19:29:00	4	0	2	Venous					2.8
26	2017-12-18	552	The Queen Elizabeth Hospital	12017	Mr Hynek Mergental	2017-12-18	26	19:58:00	4	30	2	Venous					2.9
26	2017-12-18	552	The Queen Elizabeth Hospital	12017	Mr Hynek Mergental	2017-12-18	26	19:55:00	4	30	1	Arterial					3
26	2017-12-18	552	The Queen Elizabeth Hospital	12017	Mr Hynek Mergental	2017-12-18	26	20:34:00	5	0	1	Arterial					2.9
26	2017-12-18	552	The Queen Elizabeth Hospital	12017	Mr Hynek Mergental	2017-12-18	26	20:38:00	5	0	2	Venous					2.9
26	2017-12-18	552	The Queen Elizabeth Hospital	12017	Mr Hynek Mergental	2017-12-18	26	20:55:00	5	30	1	Arterial					2.8
26	2017-12-18	552	The Queen Elizabeth Hospital	12017	Mr Hynek Mergental	2017-12-18	26	21:00:00	5	30	2	Venous					2.8
26	2017-12-18	552	The Queen Elizabeth Hospital	12017	Mr Hynek Mergental	2017-12-18	26	21:35:00	6	0	1	Arterial					3.1
26	2017-12-18	552	The Queen Elizabeth Hospital	12017	Mr Hynek Mergental	2017-12-18	26	21:25:00	6	0	2	Venous					3.1
27	2018-01-04	552	The Queen Elizabeth Hospital	12017	Mr Hynek Mergental	2018-01-04	27	01:47:00	99	99	1	Arterial					11.5
27	2018-01-04	552	The Queen Elizabeth Hospital	12017	Mr Hynek Mergental	2018-01-04	27	02:02:00	0	0	1	Arterial					14.4
27	2018-01-04	552	The Queen Elizabeth Hospital	12017	Mr Hynek Mergental	2018-01-04	27	02:00:00	0	0	2	Venous					15.2
27	2018-01-04	552	The Queen Elizabeth Hospital	12017	Mr Hynek Mergental	2018-01-04	27	02:22:00	0	30	1	Arterial					14.6
27	2018-01-04	552	The Queen Elizabeth Hospital	12017	Mr Hynek Mergental	2018-01-04	27	02:25:00	0	30	2	Venous					13.8
27	2018-01-04	552	The Queen Elizabeth Hospital	12017	Mr Hynek Mergental	2018-01-04	27	02:54:00	1	0	1	Arterial					15
27	2018-01-04	552	The Queen Elizabeth Hospital	12017	Mr Hynek Mergental	2018-01-04	27	02:50:00	1	0	2	Venous					14.5
27	2018-01-04	552	The Queen Elizabeth Hospital	12017	Mr Hynek Mergental	2018-01-04	27	03:22:00	1	30	1	Arterial					14.6
27	2018-01-04	552	The Queen Elizabeth Hospital	12017	Mr Hynek Mergental	2018-01-04	27	03:24:00	1	30	2	Venous					13.3
27	2018-01-04	552	The Queen Elizabeth Hospital	12017	Mr Hynek Mergental	2018-01-04	27	03:51:00	2	0	1	Arterial	1	Yes			10.6
27	2018-01-04	552	The Queen Elizabeth Hospital	12017	Mr Hynek Mergental	2018-01-04	27	03:54:00	2	0	2	Venous	1	Yes			10.4
27	2018-01-04	552	The Queen Elizabeth Hospital	12017	Mr Hynek Mergental	2018-01-04	27	04:21:00	2	30	1	Arterial	1	Yes			7.7
27	2018-01-04	552	The Queen Elizabeth Hospital	12017	Mr Hynek Mergental	2018-01-04	27	04:24:00	2	30	2	Venous	1	Yes			7.5
27	2018-01-04	552	The Queen Elizabeth Hospital	12017	Mr Hynek Mergental	2018-01-04	27	04:57:00	3	0	1	Arterial	1	Yes			5.7
27	2018-01-04	552	The Queen Elizabeth Hospital	12017	Mr Hynek Mergental	2018-01-04	27	04:55:00	3	0	2	Venous	1	Yes			5.6
27	2018-01-04	552	The Queen Elizabeth Hospital	12017	Mr Hynek Mergental	2018-01-04	27	05:23:00	3	30	1	Arterial	1	Yes			5.2
27	2018-01-04	552	The Queen Elizabeth Hospital	12017	Mr Hynek Mergental	2018-01-04	27	05:25:00	3	30	2	Venous	1	Yes			5.1
27	2018-01-04	552	The Queen Elizabeth Hospital	12017	Mr Hynek Mergental	2018-01-04	27	05:48:00	4	0	1	Arterial	1	Yes			5.2
27	2018-01-04	552	The Queen Elizabeth Hospital	12017	Mr Hynek Mergental	2018-01-04	27	05:50:00	4	0	2	Venous	1	Yes			5.1
27	2018-01-04	552	The Queen Elizabeth Hospital	12017	Mr Hynek Mergental	2018-01-04	27	07:31:00	6	0	1	Arterial	1	Yes			5.3
27	2018-01-04	552	The Queen Elizabeth Hospital	12017	Mr Hynek Mergental	2018-01-04	27	07:33:00	6	0	2	Venous					4.9
27	2018-01-04	552	The Queen Elizabeth Hospital	12017	Mr Hynek Mergental	2018-01-04	27	11:25:00	9	0	1	Arterial					5.6
27	2018-01-04	552	The Queen Elizabeth Hospital	12017	Mr Hynek Mergental	2018-01-04	27	11:27:00	9	0	2	Venous					5.3
27	2018-01-04	552	The Queen Elizabeth Hospital	12017	Mr Hynek Mergental	2018-01-04	27	14:12:00	12	0	1	Arterial					4.4
27	2018-01-04	552	The Queen Elizabeth Hospital	12017	Mr Hynek Mergental	2018-01-04	27	14:15:00	12	0	2	Venous					4.4
27	2018-01-04	552	The Queen Elizabeth Hospital	12017	Mr Hynek Mergental	2018-01-04	27	18:58:00	17	0	1	Arterial					2.8
27	2018-01-04	552	The Queen Elizabeth Hospital	12017	Mr Hynek Mergental	2018-01-04	27	19:00:00	17	0	2	Venous					2.8
28	2018-01-12	552	The Queen Elizabeth Hospital	12017	Mr Hynek Mergental	2018-01-12	28	02:02:00	99	0	1	Arterial					10.8
28	2018-01-12	552	The Queen Elizabeth Hospital	12017	Mr Hynek Mergental	2018-01-12	28	03:06:00	0	0	1	Arterial					10.1
28	2018-01-12	552	The Queen Elizabeth Hospital	12017	Mr Hynek Mergental	2018-01-12	28	03:08:00	0	0	2	Venous					10
28	2018-01-12	552	The Queen Elizabeth Hospital	12017	Mr Hynek Mergental	2018-01-12	28	03:31:00	0	30	1	Arterial					8.1
28	2018-01-12	552	The Queen Elizabeth Hospital	12017	Mr Hynek Mergental	2018-01-12	28	03:29:00	0	30	2	Venous					8
28	2018-01-12	552	The Queen Elizabeth Hospital	12017	Mr Hynek Mergental	2018-01-12	28	04:01:00	1	0	1	Arterial					5.5
28	2018-01-12	552	The Queen Elizabeth Hospital	12017	Mr Hynek Mergental	2018-01-12	28	03:59:00	1	0	2	Venous					5.4
28	2018-01-12	552	The Queen Elizabeth Hospital	12017	Mr Hynek Mergental	2018-01-12	28	04:28:00	1	30	1	Arterial					4
28	2018-01-12	552	The Queen Elizabeth Hospital	12017	Mr Hynek Mergental	2018-01-12	28	04:26:00	1	30	2	Venous			1	Yes				1	Yes
28	2018-01-12	552	The Queen Elizabeth Hospital	12017	Mr Hynek Mergental	2018-01-12	28	05:06:00	2	0	2	Venous					2.6
28	2018-01-12	552	The Queen Elizabeth Hospital	12017	Mr Hynek Mergental	2018-01-12	28	05:01:00	2	0	2	Venous					2.6
28	2018-01-12	552	The Queen Elizabeth Hospital	12017	Mr Hynek Mergental	2018-01-12	28	05:08:00	2	99	1	Arterial					5.3
28	2018-01-12	552	The Queen Elizabeth Hospital	12017	Mr Hynek Mergental	2018-01-12	28	05:31:00	2	30	1	Arterial					2.3
28	2018-01-12	552	The Queen Elizabeth Hospital	12017	Mr Hynek Mergental	2018-01-12	28	05:29:00	2	30	2	Venous					2.4
28	2018-01-12	552	The Queen Elizabeth Hospital	12017	Mr Hynek Mergental	2018-01-12	28	06:10:00	3	0	1	Arterial					2.3
28	2018-01-12	552	The Queen Elizabeth Hospital	12017	Mr Hynek Mergental	2018-01-12	28	06:13:00	3	0	2	Venous			1	Yes				1	Yes
28	2018-01-12	552	The Queen Elizabeth Hospital	12017	Mr Hynek Mergental	2018-01-12	28	06:39:00	3	30	1	Arterial					2.1
28	2018-01-12	552	The Queen Elizabeth Hospital	12017	Mr Hynek Mergental	2018-01-12	28	06:36:00	3	30	1	Arterial					2.2
28	2018-01-12	552	The Queen Elizabeth Hospital	12017	Mr Hynek Mergental	2018-01-12	28	07:14:00	4	0	1	Arterial					2
28	2018-01-12	552	The Queen Elizabeth Hospital	12017	Mr Hynek Mergental	2018-01-12	28	07:12:00	4	0	2	Venous					2
28	2018-01-12	552	The Queen Elizabeth Hospital	12017	Mr Hynek Mergental	2018-01-12	28	09:11:00	6	0	1	Arterial					1.6
28	2018-01-12	552	The Queen Elizabeth Hospital	12017	Mr Hynek Mergental	2018-01-12	28	09:13:00	6	0	2	Venous					1.5
28	2018-01-12	552	The Queen Elizabeth Hospital	12017	Mr Hynek Mergental	2018-01-12	28	11:14:00	8	0	1	Arterial					1.1
28	2018-01-12	552	The Queen Elizabeth Hospital	12017	Mr Hynek Mergental	2018-01-12	28	11:16:00	8	0	2	Venous					1.1
29	2018-01-25	552	The Queen Elizabeth Hospital	12017	Mr Hynek Mergental	2018-01-25	29	16:48:00	99	0	1	Arterial					13.3
29	2018-01-25	552	The Queen Elizabeth Hospital	12017	Mr Hynek Mergental	2018-01-25	29	18:13:00	0	0	1	Arterial					14.8
29	2018-01-25	552	The Queen Elizabeth Hospital	12017	Mr Hynek Mergental	2018-01-25	29	18:15:00	0	0	2	Venous					14
29	2018-01-25	552	The Queen Elizabeth Hospital	12017	Mr Hynek Mergental	2018-01-25	29	18:37:00	0	30	1	Arterial					8.7
29	2018-01-25	552	The Queen Elizabeth Hospital	12017	Mr Hynek Mergental	2018-01-25	29	18:39:00	0	30	2	Venous					8.3
29	2018-01-25	552	The Queen Elizabeth Hospital	12017	Mr Hynek Mergental	2018-01-25	29	19:08:00	1	0	2	Venous					3.9
29	2018-01-25	552	The Queen Elizabeth Hospital	12017	Mr Hynek Mergental	2018-01-25	29	19:10:00	1	0	1	Arterial					4
29	2018-01-25	552	The Queen Elizabeth Hospital	12017	Mr Hynek Mergental	2018-01-25	29	19:51:00	1	30	1	Arterial					2.5
29	2018-01-25	552	The Queen Elizabeth Hospital	12017	Mr Hynek Mergental	2018-01-25	29	19:48:00	1	30	2	Venous					2.4
29	2018-01-25	552	The Queen Elizabeth Hospital	12017	Mr Hynek Mergental	2018-01-25	29	20:13:00	2	0	1	Arterial					2.3
29	2018-01-25	552	The Queen Elizabeth Hospital	12017	Mr Hynek Mergental	2018-01-25	29	20:15:00	2	0	2	Venous					2.3
29	2018-01-25	552	The Queen Elizabeth Hospital	12017	Mr Hynek Mergental	2018-01-25	29	21:08:00	3	0	1	Arterial					2.3
29	2018-01-25	552	The Queen Elizabeth Hospital	12017	Mr Hynek Mergental	2018-01-25	29	21:06:00	3	0	2	Venous					2.3
29	2018-01-25	552	The Queen Elizabeth Hospital	12017	Mr Hynek Mergental	2018-01-25	29	21:39:00	3	30	1	Arterial					2.5
29	2018-01-25	552	The Queen Elizabeth Hospital	12017	Mr Hynek Mergental	2018-01-25	29	21:37:00	3	30	2	Venous					2.4
29	2018-01-25	552	The Queen Elizabeth Hospital	12017	Mr Hynek Mergental	2018-01-25	29	22:07:00	4	0	1	Arterial					2.7
29	2018-01-25	552	The Queen Elizabeth Hospital	12017	Mr Hynek Mergental	2018-01-25	29	22:10:00	4	0	2	Venous					2.6
29	2018-01-25	552	The Queen Elizabeth Hospital	12017	Mr Hynek Mergental	2018-01-25	29	23:06:00	4	99	1	Arterial					4.9
29	2018-01-25	552	The Queen Elizabeth Hospital	12017	Mr Hynek Mergental	2018-01-25	29	22:35:00	4	30	1	Arterial					2.8
29	2018-01-25	552	The Queen Elizabeth Hospital	12017	Mr Hynek Mergental	2018-01-25	29	22:37:00	4	30	2	Venous					2.7
29	2018-01-25	552	The Queen Elizabeth Hospital	12017	Mr Hynek Mergental	2018-01-25	29	23:21:00	5	0	1	Arterial					3.1
29	2018-01-25	552	The Queen Elizabeth Hospital	12017	Mr Hynek Mergental	2018-01-25	29	23:23:00	5	0	2	Venous					3.1
29	2018-01-25	552	The Queen Elizabeth Hospital	12017	Mr Hynek Mergental	2018-01-25	29	23:47:00	5	30	1	Arterial					3
29	2018-01-25	552	The Queen Elizabeth Hospital	12017	Mr Hynek Mergental	2018-01-25	29	23:44:00	5	30	2	Venous					3
30	2018-01-28	552	The Queen Elizabeth Hospital	12017	Mr Hynek Mergental	2018-01-28	30	16:00:00	99	99	1	Arterial					14.7
30	2018-01-28	552	The Queen Elizabeth Hospital	12017	Mr Hynek Mergental	2018-01-28	30	16:20:00	0	0	1	Arterial					12.7
30	2018-01-28	552	The Queen Elizabeth Hospital	12017	Mr Hynek Mergental	2018-01-28	30	16:24:00	0	0	2	Venous					11.6
30	2018-01-28	552	The Queen Elizabeth Hospital	12017	Mr Hynek Mergental	2018-01-28	30	16:50:00	0	30	1	Arterial					5.4
30	2018-01-28	552	The Queen Elizabeth Hospital	12017	Mr Hynek Mergental	2018-01-28	30	16:54:00	0	30	2	Venous					5.1
30	2018-01-28	552	The Queen Elizabeth Hospital	12017	Mr Hynek Mergental	2018-01-28	30	17:21:00	1	0	1	Arterial					1.9
30	2018-01-28	552	The Queen Elizabeth Hospital	12017	Mr Hynek Mergental	2018-01-28	30	17:17:00	1	0	2	Venous					1.9
30	2018-01-28	552	The Queen Elizabeth Hospital	12017	Mr Hynek Mergental	2018-01-28	30	17:48:00	1	30	1	Arterial					0.7
30	2018-01-28	552	The Queen Elizabeth Hospital	12017	Mr Hynek Mergental	2018-01-28	30	17:53:00	1	30	2	Venous					0.8
30	2018-01-28	552	The Queen Elizabeth Hospital	12017	Mr Hynek Mergental	2018-01-28	30	18:31:00	2	0	1	Arterial					0.7
30	2018-01-28	552	The Queen Elizabeth Hospital	12017	Mr Hynek Mergental	2018-01-28	30	18:27:00	2	0	2	Venous					0.7
30	2018-01-28	552	The Queen Elizabeth Hospital	12017	Mr Hynek Mergental	2018-01-28	30	18:46:00	2	30	1	Arterial					0.6
30	2018-01-28	552	The Queen Elizabeth Hospital	12017	Mr Hynek Mergental	2018-01-28	30	18:50:00	2	30	2	Venous					0.6
30	2018-01-28	552	The Queen Elizabeth Hospital	12017	Mr Hynek Mergental	2018-01-28	30	19:20:00	3	0	1	Arterial					0.8
30	2018-01-28	552	The Queen Elizabeth Hospital	12017	Mr Hynek Mergental	2018-01-28	30	19:26:00	3	0	2	Venous					0.8
30	2018-01-28	552	The Queen Elizabeth Hospital	12017	Mr Hynek Mergental	2018-01-28	30	19:46:00	3	30	1	Arterial					1
30	2018-01-28	552	The Queen Elizabeth Hospital	12017	Mr Hynek Mergental	2018-01-28	30	19:42:00	3	30	2	Venous					1
30	2018-01-28	552	The Queen Elizabeth Hospital	12017	Mr Hynek Mergental	2018-01-28	30	20:17:00	4	0	1	Arterial					1
30	2018-01-28	552	The Queen Elizabeth Hospital	12017	Mr Hynek Mergental	2018-01-28	30	20:13:00	4	0	2	Venous					1
30	2018-01-28	552	The Queen Elizabeth Hospital	12017	Mr Hynek Mergental	2018-01-28	30	22:34:00	6	0	1	Arterial					1.2
30	2018-01-28	552	The Queen Elizabeth Hospital	12017	Mr Hynek Mergental	2018-01-28	30	22:37:00	6	0	2	Venous					1.2
30	2018-01-28	552	The Queen Elizabeth Hospital	12017	Mr Hynek Mergental	2018-01-29	30	01:22:00	9	0	1	Arterial					0.9
30	2018-01-28	552	The Queen Elizabeth Hospital	12017	Mr Hynek Mergental	2018-01-29	30	01:26:00	9	0	2	Venous					0.9
30	2018-01-28	552	The Queen Elizabeth Hospital	12017	Mr Hynek Mergental	2018-01-29	30	04:30:00	12	0	2	Venous					0.8
30	2018-01-28	552	The Queen Elizabeth Hospital	12017	Mr Hynek Mergental	2018-01-29	30	04:26:00	12	0	1	Arterial					0.8
30	2018-01-28	552	The Queen Elizabeth Hospital	12017	Mr Hynek Mergental	2018-01-29	30	06:46:00	15	0	1	Arterial					1.2
30	2018-01-28	552	The Queen Elizabeth Hospital	12017	Mr Hynek Mergental	2018-01-29	30	06:52:00	15	0	2	Venous					1
31	2018-02-02	552	The Queen Elizabeth Hospital	12017	Mr Hynek Mergental	2018-02-02	31	00:06:00	99	99	1	Arterial					10.6
31	2018-02-02	552	The Queen Elizabeth Hospital	12017	Mr Hynek Mergental	2018-02-02	31	01:33:00	0	0	1	Arterial					10.2
31	2018-02-02	552	The Queen Elizabeth Hospital	12017	Mr Hynek Mergental	2018-02-02	31	01:30:00	0	0	2	Venous					9.9
31	2018-02-02	552	The Queen Elizabeth Hospital	12017	Mr Hynek Mergental	2018-02-02	31	01:53:00	0	30	1	Arterial					7.2
31	2018-02-02	552	The Queen Elizabeth Hospital	12017	Mr Hynek Mergental	2018-02-02	31	01:57:00	0	30	2	Venous					7.1
31	2018-02-02	552	The Queen Elizabeth Hospital	12017	Mr Hynek Mergental	2018-02-02	31	02:19:00	1	0	1	Arterial					2.5
31	2018-02-02	552	The Queen Elizabeth Hospital	12017	Mr Hynek Mergental	2018-02-02	31	02:22:00	1	0	2	Venous					2.3
31	2018-02-02	552	The Queen Elizabeth Hospital	12017	Mr Hynek Mergental	2018-02-02	31	02:58:00	1	30	1	Arterial					1.1
31	2018-02-02	552	The Queen Elizabeth Hospital	12017	Mr Hynek Mergental	2018-02-02	31	02:52:00	1	30	2	Venous					1.1
31	2018-02-02	552	The Queen Elizabeth Hospital	12017	Mr Hynek Mergental	2018-02-02	31	03:43:00	2	0	1	Arterial					1.3
31	2018-02-02	552	The Queen Elizabeth Hospital	12017	Mr Hynek Mergental	2018-02-02	31	03:56:00	2	0	2	Venous					1.3
31	2018-02-02	552	The Queen Elizabeth Hospital	12017	Mr Hynek Mergental	2018-02-02	31	03:59:00	2	99	1	Arterial					2.2
31	2018-02-02	552	The Queen Elizabeth Hospital	12017	Mr Hynek Mergental	2018-02-02	31	04:09:00	2	30	1	Arterial					1.4
31	2018-02-02	552	The Queen Elizabeth Hospital	12017	Mr Hynek Mergental	2018-02-02	31	04:12:00	2	30	2	Venous					1.3
31	2018-02-02	552	The Queen Elizabeth Hospital	12017	Mr Hynek Mergental	2018-02-02	31	04:21:00	3	0	1	Arterial					1.6
31	2018-02-02	552	The Queen Elizabeth Hospital	12017	Mr Hynek Mergental	2018-02-02	31	04:24:00	3	0	2	Venous					1.5
31	2018-02-02	552	The Queen Elizabeth Hospital	12017	Mr Hynek Mergental	2018-02-02	31	05:02:00	3	30	1	Arterial					1.4
31	2018-02-02	552	The Queen Elizabeth Hospital	12017	Mr Hynek Mergental	2018-02-02	31	05:00:00	3	30	2	Venous					1.4
31	2018-02-02	552	The Queen Elizabeth Hospital	12017	Mr Hynek Mergental	2018-02-02	31	05:32:00	4	0	1	Arterial					1.6
31	2018-02-02	552	The Queen Elizabeth Hospital	12017	Mr Hynek Mergental	2018-02-02	31	05:34:00	4	0	2	Venous					1.6
31	2018-02-02	552	The Queen Elizabeth Hospital	12017	Mr Hynek Mergental	2018-02-02	31	07:23:00	6	0	1	Arterial					1.5
31	2018-02-02	552	The Queen Elizabeth Hospital	12017	Mr Hynek Mergental	2018-02-02	31	07:25:00	6	0	2	Venous					1.4
31	2018-02-02	552	The Queen Elizabeth Hospital	12017	Mr Hynek Mergental	2018-02-02	31	10:26:00	9	0	1	Arterial					0.9
31	2018-02-02	552	The Queen Elizabeth Hospital	12017	Mr Hynek Mergental	2018-02-02	31	10:23:00	9	0	2	Venous					0.8
31	2018-02-02	552	The Queen Elizabeth Hospital	12017	Mr Hynek Mergental	2018-02-02	31	23:06:00	10	30	1	Arterial					0.5
31	2018-02-02	552	The Queen Elizabeth Hospital	12017	Mr Hynek Mergental	2018-02-02	31	12:04:00	10	30	2	Venous					0.4

## Sheet: Figure 5
Transplant Number	Graft survival up to the last follow up (days)	Patient survival up to the last follow up (days)	Re-Tx
1	784	784	No
2	647	647	No
3	641	641	No
4	225	708	Yes
5	656	656	No
6	472	472	No
7	634	634	No
8	456	456	No
9	620	620	No
10	375	650	Yes
11	611	611	No
12	558	558	No
13	517	517	No
14	513	513	No
15	561	561	No
16	120	509	Yes
17	525	525	No
18	442	442	No
19	417	417	Yes
20	390	390	No
21	403	403	No
22	423	423	No
